# Supplementary material for: Probing the Phylogenomics and Putative Pathogenicity Genes of Pythium insidiosum by Oomycete Genome Analyses
Source: Sci Rep. 2018 Mar 7;8:4135. doi: 10.1038/s41598-018-22540-1 (PMC5841299; doi:10.1038/s41598-018-22540-1)
Supplement: Supplementary file 2 — Supplementary Table S1 [file 41598_2018_22540_MOESM2_ESM.xlsx]

## Sheet: Sheet1
Title: Probing the Phylogenomics and Putative Pathogenicity Genes of Pythium insidiosum by Oomycete Genome Analyses
Authors: Thidarat Rujirawat, Preecha Patumcharoenpol, Tassanee Lohnoo, Wanta Yingyong, Yothin Kumsang, Penpan Payattikul, Sithichoke Tangphatsornruang, Prapat Suriyaphol, Onrapak Reamtong, Gagan Garg, Weerayuth Kittichotirat*, Theerapong Krajaejun*
Affiliations: Department of Pathology, Faculty of Medicine, Ramathibodi Hospital, Mahidol University, Bangkok, Thailand; Research Center, Faculty of Medicine, Ramathibodi Hospital, Mahidol University, Bangkok, Thailand; Molecular Medicine Program, Multidisciplinary Unit, Faculty of Science, Mahidol University, Bangkok, Thailand; Department of Biomedical Informatics, University of Arkansas for Med…
*Corresponding authors: Theerapong Krajaejun, mr_en@hotmail.com; Weerayuth Kittichotirat, weerayuth.kit@kmutt.ac.th
Supplementary Table S1: The core genes (n = 2,073) identified in all 20 genomes of oomycetes.
Cluster ID	Product Description	Multiple sequence alignment length
p-cluster000086	Hypothetical protein	769
p-cluster000092	Predicted histone tail methylase containing set domain	1189
p-cluster000132	Ubiquitin carboxyl-terminal hydrolase	2942
p-cluster000272	Trna(ile)-lysidine synthetase, variant	1328
p-cluster000303	Isoform 2 of heat repeat-containing protein 5a	6382
p-cluster000439	Glycoside hydrolase putative	1586
p-cluster000672	Serine/threonine protein kinase	1648
p-cluster000752	Predicted ras related/rac-gtp binding protein	1432
p-cluster000770	Anaphase-promoting complex (apc), subunit 1 (meiotic check point regulator/tsg24)	4205
p-cluster000895	Amp-dependent synthetase and ligase	1531
p-cluster000924	Hypothetical protein	1116
p-cluster000925	Hypothetical protein	1454
p-cluster000927	Viral a-type inclusion protein	3577
p-cluster001073	Hypothetical protein	1915
p-cluster001126	Hypothetical protein	1841
p-cluster001133	Hypothetical protein	1607
p-cluster001161	Hypothetical protein	357
p-cluster001164	Hypothetical protein	276
p-cluster001173	Pleckstrin homology domain-containing protein 1	1356
p-cluster001185	Hypothetical protein	279
p-cluster001259	Multiple inositol polyphosphate phosphatase-like protein	1407
p-cluster001267	Wd domain, g-beta repeat	1146
p-cluster001275	Hypothetical protein	3099
p-cluster001280	Hypothetical protein	541
p-cluster001341	Hypothetical protein	1573
p-cluster001426	Basic region leucine zipper	751
p-cluster001429	Hypothetical protein	1934
p-cluster001432	Hypothetical protein	2046
p-cluster001474	Transmembrane protein, putative	1391
p-cluster001515	Hypothetical protein	1397
p-cluster001548	Hypothetical protein	1608
p-cluster001600	Lectin vip36, involved in the transport of glycoproteins carrying high mannose-type glycans	1368
p-cluster001605	Hypothetical protein	921
p-cluster001623	Hypothetical protein	308
p-cluster001688	Hypothetical protein	281
p-cluster001697	Phosphatidylinositol-4-phosphate-5-kinase (pipk-d6/gpcr-pipk)	2714
p-cluster001747	Hypothetical protein	562
p-cluster001815	Carbohydrate-binding protein, putative	747
p-cluster001871	Hypothetical protein	681
p-cluster001891	Hypothetical protein	360
p-cluster001928	Viral atype inclusion protein repeat containing protein putative	1822
p-cluster001937	Regulator of chromosome condensation (rcc1)	1892
p-cluster002157	Transmembrane fragile-x-f protein	1479
p-cluster002207	Phosphoglycerate mutase domain-containing protein	1297
p-cluster002328	Hypothetical protein	738
p-cluster002370	Hypothetical protein	315
p-cluster002377	Hypothetical protein	327
p-cluster002402	Hypothetical protein	486
p-cluster002429	Chromodomainhelicasednabinding protein 8 putative	5229
p-cluster002439	Hypothetical protein	537
p-cluster002579	Hypothetical protein	1270
p-cluster002598	Hypothetical protein	1086
p-cluster002714	Mitogen-activated protein kinase kinase	713
p-cluster002741	Cofactor required for sp1 transcriptional activation, subunit 8, 34kda, partial	1520
p-cluster002798	Hypothetical protein	569
p-cluster002819	Hypothetical protein	738
p-cluster002825	Hypothetical protein	352
p-cluster002892	Hypothetical protein	987
p-cluster002899	Hypothetical protein	431
p-cluster003226	Aspartate aminotransferase, putative	758
p-cluster003233	Hypothetical protein	874
p-cluster003396	Hypothetical protein	2309
p-cluster003454	Putative dolichyl-diphosphooligosaccharide-protein glycosylltransferase 48kd subunit	1285
p-cluster003578	Transmembrane amino acid transporter protein	1199
p-cluster003619	Meiotic cell cortex c-terminal pleckstrin homology	416
p-cluster003688	Hormonesensitive lipase putative	1786
p-cluster003697	Hypothetical protein	1225
p-cluster003781	Ultrahigh sulfur keratin-associated protein	478
p-cluster003801	Hypothetical protein	1455
p-cluster003848	Glycoside hydrolase putative	3441
p-cluster003865	Hypothetical protein	472
p-cluster003901	Calmodulinbinding transcription activator putative	1716
p-cluster003953	Hypothetical protein	890
p-cluster004045	Ankyrin repeats (many copies)	1847
p-cluster004083	Transcriptional repressor tup1like protein putative	2074
p-cluster004155	Hypothetical protein	361
p-cluster004167	Hypothetical protein	702
p-cluster004198	Hypothetical protein	519
p-cluster004200	Hypothetical protein	1102
p-cluster004201	Mannosyltransferase putative	1053
p-cluster004314	Hypothetical protein	244
p-cluster004459	Predicted endo-1,3-beta-glucanase	1648
p-cluster004537	Hypothetical protein	531
p-cluster004561	Nucleotide excision repair factor nef2, rad4/cut5 component	2052
p-cluster004615	Magnesium transporter nipa	1293
p-cluster004806	Hypothetical protein	442
p-cluster004825	Cell cycle-regulated histone h1-binding protein	1559
p-cluster004845	Myotubularinlike protein putative	998
p-cluster004852	Transposable element tc3 transposase putative	639
p-cluster004927	Nop53 (60s ribosomal biogenesis)	457
p-cluster005032	Haemolysin-iii related	750
p-cluster005036	Tat (twin-arginine translocation) pathway signal sequence	1593
p-cluster005107	Start domain-containing proteins involved in steroidogenesis/phosphatidylcholine transfer	741
p-cluster005125	Tyrosine kinase specific for activated (gtp-bound) p21cdc42hs	957
p-cluster005335	Camp-dependent protein kinase catalytic subunit (pka)	1097
p-cluster005374	Hypothetical protein	1100
p-cluster005407	Janus/ocnus family (ocnus)	756
p-cluster005561	Hypothetical protein	716
p-cluster005582	Eukaryotic translation elongation factor 1 epsilon-1	528
p-cluster005629	Hypothetical protein	810
p-cluster005681	Putative death-receptor fusion protein (duf2428)	3561
p-cluster005713	Hypothetical protein	1018
p-cluster005750	Yippee zinc-binding/dna-binding /mis18, centromere assembly	1040
p-cluster005826	Phosphotransferase enzyme family	855
p-cluster005834	Hypothetical protein	627
p-cluster005838	Hypothetical protein	346
p-cluster005858	Histone h3 (lys4) methyltransferase complex, subunit set1 and related methyltransferases	904
p-cluster005863	Adenylate kinase, active site lid	998
p-cluster005876	Hypothetical protein	737
p-cluster005943	Rap1-gtpase-activating protein (rap1gap)	4402
p-cluster005965	Zinc finger in n-recognin family protein	2681
p-cluster005973	Glutathione s-transferase, putative	1569
p-cluster005985	Hypothetical protein	670
p-cluster005987	Hypothetical protein	373
p-cluster006007	Agc/pdk1 protein kinase	1717
p-cluster006101	Hypothetical protein	1093
p-cluster006111	Ubiquinol cytochrome reductase transmembrane region	1340
p-cluster006121	Hypothetical protein	415
p-cluster006123	Hypothetical protein	544
p-cluster006166	Microtubule binding protein d-clip-190	1276
p-cluster006185	Hypothetical protein	1756
p-cluster006329	Hypothetical protein	1004
p-cluster006371	Dna-binding subunit of a dna-dependent protein kinase (ku70 autoantigen)	1534
p-cluster006462	Hypothetical protein	301
p-cluster006470	Ankyrin repeats (many copies)	1342
p-cluster006472	Hypothetical protein	2426
p-cluster006499	Hypothetical protein	2241
p-cluster006507	Surfeit locus protein 2 (surf2)	450
p-cluster006508	Hypothetical protein	660
p-cluster006565	Calcium-activated bk potassium channel alpha subunit	1220
p-cluster006619	Sporangia induced bardetbiedl syndrome 4 protein put	1211
p-cluster006639	Phd-like zinc-binding domain	2336
p-cluster006647	Cora metal ion transporter (mit) family	1475
p-cluster006652	Trypsin-like peptidase domain	823
p-cluster006670	Serine protease family s33	1014
p-cluster006690	Amino acid/auxin permease (aaap) family	1469
p-cluster006705	Hypothetical protein	550
p-cluster006738	Phosphatidylinositol-4-phosphate 5 kinase-like protein	3306
p-cluster006800	Sodium:dicarboxylate symporter family	804
p-cluster006834	Alanine-glyoxylate aminotransferase agt1	1515
p-cluster006835	Predicted endo-1,3-beta-glucanase	2273
p-cluster006961	Hypothetical protein	487
p-cluster007010	Serine/threonine protein kinase	405
p-cluster007084	Tenascin c (hexabrachion)	989
p-cluster007122	Phosphate acetyltransferase	1289
p-cluster007180	Hypothetical protein	567
p-cluster007320	Vacuolar protein sorting-associated protein	6897
p-cluster007347	Glutamyl-trna(gln) amidotransferase subunit a	1207
p-cluster007449	Hypothetical protein	423
p-cluster007461	Phosphotransferase enzyme family	2809
p-cluster007464	Hypothetical protein	1180
p-cluster007494	Protein tyrosine kinase	2376
p-cluster007496	Mitogen-activated protein kinase	2086
p-cluster007584	Glis family zinc finger 3 transcript variant te2	381
p-cluster007654	Hypothetical protein	370
p-cluster007685	Predicted transporter (major facilitator superfamily)	1594
p-cluster007733	Vacuolar protein sorting-associated protein	2449
p-cluster007796	Spindle checkpoint protein bub1	636
p-cluster007801	Cell division protein ftsz	500
p-cluster007858	Atp-binding cassette (abc) superfamily	275
p-cluster007872	Protein kinase, putative	1891
p-cluster007926	Hypothetical protein	848
p-cluster007963	Cenpb protein homeodomainlike putative	443
p-cluster008029	Hypothetical protein	508
p-cluster008053	Transmembrane protein ddb_g0282801	4520
p-cluster008075	Hypothetical protein	777
p-cluster008077	Transient receptor potential (trp) ion channel	1313
p-cluster008086	Hypothetical protein	264
p-cluster008114	Thioredoxinlike protein putative	2030
p-cluster008197	Rab3 gtpaseactivating protein catalytic subunit puta	3043
p-cluster008267	Centrosome microtubule-binding domain of cep57	476
p-cluster008329	Paramecium surface antigen domain	500
p-cluster008335	Up-frameshift suppressor 2	502
p-cluster008360	Hypothetical protein	520
p-cluster008458	Nuclear cap-binding protein complex, subunit cbp20 (rrm superfamily)	732
p-cluster008517	Fibrillins and related proteins containing ca2+-binding egf-like domains	1757
p-cluster008538	Hypothetical protein	1248
p-cluster008610	Serine/threonine protein kinase	1068
p-cluster008612	Prolyl oligopeptidase, n-terminal beta-propeller domain	2270
p-cluster008641	Fkbp-type peptidyl-prolyl cis-trans isomerase	1324
p-cluster008662	Hypothetical protein	979
p-cluster008704	Hypothetical protein	1652
p-cluster008719	Hypothetical protein	499
p-cluster008735	Hypothetical protein	1038
p-cluster008746	Carbohydrate-binding protein	565
p-cluster008877	Tubbylike protein putative	1651
p-cluster008922	Cytidylyltransferase family	1154
p-cluster009062	Myosin class vi heavy chain	3274
p-cluster009375	Protein-l-isoaspartate(d-aspartate) o-methyltransferase	728
p-cluster009487	Zinc (zn2 )-iron (fe2 ) permease (zip) family	1043
p-cluster009687	Hypothetical protein	1584
p-cluster009800	Hypothetical protein	355
p-cluster009828	Hypothetical protein	810
p-cluster009835	Glutamine amidotransferase class-i	724
p-cluster009839	Zinc-finger of c2h2 type	861
p-cluster009869	Abc-2 type transporter	666
p-cluster009910	Tb2/dp1, hva22 family	873
p-cluster009912	Glutathione s-transferase, c-terminal domain	681
p-cluster009928	Inositol polyphosphate 5-phosphatase and related proteins	2761
p-cluster009981	Hypothetical protein	579
p-cluster010582	Hypothetical protein	1237
p-cluster010693	Mps one binder kinase activator-like 4	635
p-cluster011081	Hypothetical protein	1301
p-cluster011222	Hypothetical protein	364
p-cluster011223	Hypothetical protein	363
p-cluster011522	Proteins containing ca2+-binding egf-like domains	3007
p-cluster011804	Protein required for fusion of vesicles in vesicular transport, gamma-snap	936
p-cluster011845	Hypothetical protein	1751
p-cluster011992	Gpi transamidase complex, gpi16/pig-t component, involved in glycosylphosphatidylinositol anchor biosynthesis	1904
p-cluster012086	Protein kinase c terminal domain	1759
p-cluster012472	Serine/threonine phosphatase 2c containing leucine-rich repeats, similar to scn circadian oscillatory protein (scop)	1752
p-cluster012545	Putative mutatorlike transposase	843
p-cluster012648	X-pro dipeptidyl-peptidase (s15 family)	2212
p-cluster012659	Hypothetical protein	355
p-cluster012820	Isoform 2 of rho-associated protein kinase 1	1575
p-cluster012909	Scp-2 sterol transfer family	1623
p-cluster013314	Pentatricopeptide repeat-containing protein	1456
p-cluster013598	Protein phosphatase 2a regulatory subunit a and related proteins	2543
p-cluster013674	Hypothetical protein	1631
p-cluster013679	Major facilitator superfamily (mfs)	1326
p-cluster014322	Phytanoyl-coa dioxygenase	657
p-cluster014633	Integral peroxisomal membrane peroxin	861
p-cluster015148	Glycoside hydrolase, putative	1436
p-cluster015286	Cytochrome b561, n terminal	1680
p-cluster015332	Hypothetical protein	2445
p-cluster015449	Protein involved in mrna turnover and stability	1536
p-cluster016347	Hypothetical protein	526
p-cluster017356	Transcription factor nf-x1, contains nfx-type zn2+-binding and r3h domains	869
p-cluster018409	2og-fe(ii) oxygenase superfamily	660
p-cluster019017	Rare lipoprotein a (rlpa)-like double-psi beta-barrel	548
p-cluster019501	Hypothetical protein	527
p-cluster019596	Apicomplexan-conserved protein	747
p-cluster019601	Phosphotriesterase family	1503
p-cluster019736	Ccr4-not transcription complex subunit, putative	2609
p-cluster019741	Nuclear receptor coregulator smrt/smrter, contains myb-like domains	2060
p-cluster020216	Putative transcription factor halr/mll3, involved in embryonic development	799
p-cluster020375	Hypothetical protein	1998
p-cluster021259	Duf1279 domain-containing protein	563
p-cluster021472	Hect-domain (ubiquitin-transferase)	1866
p-cluster021788	Projectin/twitchin and related proteins	835
p-cluster022023	Hypothetical protein	618
p-cluster022414	Hypothetical protein	419
p-cluster023050	Lecithin retinol acyltransferase	1171
p-cluster023070	Cwf15/cwc15 cell cycle control protein	842
p-cluster023264	Ultrahigh sulfur keratin-associated protein	664
p-cluster023402	Hypothetical protein	437
p-cluster023475	Sensory box histidine kinase/response regulator	1383
p-cluster023589	Hypothetical protein	250
p-cluster023605	Hypothetical protein	1037
p-cluster023703	Nacetylglucosamine1phosphotransferase subunits alpha/beta putative	877
p-cluster023886	Transmembrane protein, putative	2133
p-cluster023890	Phosphotransferase enzyme family	2906
p-cluster023972	B-cell receptor-associated protein and related proteins	980
p-cluster024051	Protein kinase c substrate, 80 kd protein, heavy chain	1136
p-cluster024723	Membrane protein involved in er to golgi transport	822
p-cluster024727	Cmgc/clk protein kinase	234
p-cluster024929	Hypothetical protein	1829
p-cluster025420	N(4)-(beta-n-acetylglucosaminyl)-l-asparaginase	1381
p-cluster025450	Hypothetical protein	1197
p-cluster025549	Cytidine and deoxycytidylate deaminase zinc-binding region	430
p-cluster025593	Protein tyrosine kinase	845
p-cluster025967	C3 binding domain 4 of igg-bind protein sbi	417
p-cluster026053	Hypothetical protein	870
p-cluster026771	Hypothetical protein	444
p-cluster027564	Photosystem ii reaction centre m protein (psbm)	1899
p-cluster027791	Sugar phosphate exchanger, putative	634
p-cluster028101	Transcription elongation factor spt5, putative	586
p-cluster028120	Rrna-processing protein ebp2, putative	454
p-cluster028177	Fro5 (ferric reduction oxidase 5); ferric-chelate reductase	2435
p-cluster028895	Phosphatidylinositol 3- and 4-kinase	1114
p-cluster029070	Putative lipase essential for disintegration of autophagic bodies inside the vacuole	2504
p-cluster029192	Hypothetical protein	342
p-cluster029613	Disease resistance protein	743
p-cluster029793	Calcium-activated chloride channel	1815
p-cluster029994	Cellulase (glycosyl hydrolase family 5)	1088
p-cluster030187	Hypothetical protein	1618
p-cluster030189	Hypothetical protein	452
p-cluster030207	Equilibrative nucleoside transporter (ent) family	732
p-cluster030229	Predicted membrane proteins, contain hemolysin iii domain	1501
p-cluster030314	Tat (twin-arginine translocation) pathway signal sequence	1829
p-cluster030486	Equilibrative nucleoside transporter (ent) family	1396
p-cluster030512	Glycerol-3-phosphate acyltransferase	1226
p-cluster030600	Tyrosine-protein phosphatase oca1	908
p-cluster030736	Tyrosine kinase specific for activated (gtp-bound) p21cdc42hs	333
p-cluster030993	Hypothetical protein	270
p-cluster031121	Glycoside-pentoside-hexuronide (gph):cation symporter family	519
p-cluster031324	Hypothetical protein	4636
p-cluster031412	Phorbol esters/diacylglycerol binding domain (c1 domain)	4529
p-cluster031880	Viral a-type inclusion protein repeat	1813
p-cluster032042	Hypothetical protein	415
p-cluster032341	Fis1 c-terminal tetratricopeptide repeat	597
p-cluster032444	Hypothetical protein	1934
p-cluster032484	Myosin assembly protein/sexual cycle protein and related proteins	3486
p-cluster032840	Docking domain of afi1 for arf3 in vesicle trafficking	1696
p-cluster033012	Pleiotropic drug resistance proteins (pdr1-15), abc superfamily	699
p-cluster033225	Hypothetical protein	204
p-cluster033359	Membrane-associated protein in eicosanoid and glutathione metabolism (mapeg)	488
p-cluster033489	2,3-bisphosphoglycerate-independent phosphoglycerate mutase, putative	1516
p-cluster033590	Hypothetical protein	997
p-cluster033639	Rab3 gtpase-activating protein regulatory subunit n-terminus	567
p-cluster033752	Phosphatidate cytidylyltransferase	2199
p-cluster033764	Hypothetical protein	1655
p-cluster033800	Sister chromatid cohesion complex cohesin, subunit pds5	3816
p-cluster033832	Ferric reductase, nadh/nadph oxidase and related proteins	1412
p-cluster034696	Protein required for meiotic chromosome segregation	2857
p-cluster034884	Rare lipoprotein a (rlpa)-like double-psi beta-barrel	667
p-cluster034930	Extracellular cellulase cela/allergen asp f	481
p-cluster034997	Fog: immunoglobin and related proteins	2241
p-cluster035039	Hypothetical protein	830
p-cluster035462	Cellulose binding elicitor lectin (cbel)	797
p-cluster035500	Hypothetical protein	342
p-cluster035547	Mannose-1-phosphate guanyltransferase alpha, putative	1388
p-cluster035583	Hypothetical protein	786
p-cluster035913	Ultrahigh sulfur keratin-associated protein	349
p-cluster035948	Hypothetical protein	654
p-cluster036030	Hypothetical protein	278
p-cluster036082	Glycoside-pentoside-hexuronide (gph):cation symporter family	1487
p-cluster036100	Adventurous gliding motility protein agmq	824
p-cluster036124	Transmembrane protein, putative	870
p-cluster036290	Uncharacterised conserved protein	1169
p-cluster036307	Hypothetical protein	486
p-cluster036326	Vacuolar protein sorting-associated protein 13	5824
p-cluster036435	Fibrillins and related proteins containing ca2+-binding egf-like domains	1024
p-cluster036447	Hypothetical protein	1207
p-cluster036755	Hypothetical protein	669
p-cluster036780	Vacuolar protein sorting-associated protein vps9	1610
p-cluster036954	Mitochondrial carrier (mc) family	1694
p-cluster036956	Isoform 2 of cap-gly domain-containing linker protein 2	1036
p-cluster037100	Resistance-nodulation-cell division (rnd) superfamily	1895
p-cluster037445	Copper-transporting atpase	1127
p-cluster037460	Xeroderma pigmentosum, complementation group a	616
p-cluster037602	Hypothetical protein	837
p-cluster037801	Hypothetical protein	762
p-cluster037846	Spore coat protein coth	1678
p-cluster038120	Hypothetical protein	405
p-cluster038306	Hypothetical protein	327
p-cluster038329	Ribosomal rna adenine dimethylase	966
p-cluster038410	Aquaporin (major intrinsic protein family)	885
p-cluster038592	Protein f40e10.6, confirmed by transcript evidence	1278
p-cluster038598	Folate-biopterin transporter (fbt) family	1646
p-cluster038681	Atp-binding cassette (abc) superfamily	1823
p-cluster038682	Abc transporter lipid exporter abca1 family	2152
p-cluster038730	Pleckstrin homology (ph) domain-containing protein	447
p-cluster039151	Vacuolar protein sorting-associated protein	2544
p-cluster039175	Protein tyrosine kinase	1015
p-cluster039240	Hypothetical protein	1117
p-cluster039379	Hypothetical protein	611
p-cluster039451	Rna polymerase iii transcription factor tfiiic	2725
p-cluster039479	Sh2 domain containing protein	1624
p-cluster039528	Hypothetical protein	2040
p-cluster039706	Pa26 p53-induced protein (sestrin)	759
p-cluster039758	Phospholipase d active site motif	1766
p-cluster040046	Papain family cysteine protease	723
p-cluster040074	Eukaryotic translation initiation factor 4 gamma 2	2174
p-cluster040421	Hypothetical protein	814
p-cluster040489	Novel protein (zgc:171713)	943
p-cluster040496	Tkl protein kinase, variant 1	1729
p-cluster040652	Eukaryotic translation initiation factor 3 subunit g, putative	996
p-cluster040701	Hypothetical protein	634
p-cluster040889	Hypothetical protein	1291
p-cluster040936	Hypothetical protein	261
p-cluster040954	E3 ubiquitin-protein ligase/putative upstream regulatory element binding protein	1881
p-cluster041049	Recoverin family protein ddb_g0274781	3403
p-cluster041248	Hypothetical protein	350
p-cluster041263	Conserved oligomeric golgi complex subunit	428
p-cluster041278	Hypothetical protein	589
p-cluster041353	Signal recognition particle receptor subunit alpha	390
p-cluster041425	Hypothetical protein	471
p-cluster041435	Vacuolar protein sortingassociated protein 41 putat	2636
p-cluster041464	Molecular co-chaperone sti1	933
p-cluster041536	Zinc finger of c3hc4-type, ring	1162
p-cluster041595	Calcineurin-like phosphoesterase superfamily domain	1244
p-cluster041782	Calcium/calmodulin-dependent protein kinase	456
p-cluster041848	Eif4-gamma/eif5/eif2-epsilon	435
p-cluster041864	Metallo-peptidase family m84	738
p-cluster041919	Atp-binding cassette (abc) superfamily	637
p-cluster042049	Hypothetical protein	720
p-cluster042068	Inositol polyphosphate multikinase, putative	1036
p-cluster042099	Hypothetical protein	726
p-cluster042233	Transmembrane protein	714
p-cluster042399	Endo-1,3(4)-beta-glucanase	505
p-cluster042475	Rna recognition motif. (a.k.a. rrm, rbd, or rnp domain)	1835
p-cluster042782	Ubiquitin family protein, putative	1354
p-cluster042924	Histone arginine demethylase	437
p-cluster042998	Hypothetical protein	1987
p-cluster043005	Tyrosine kinase specific for activated (gtp-bound) p21cdc42hs	931
p-cluster043211	Cellulase (glycosyl hydrolase family 5)	592
p-cluster043271	Riboflavin synthase subunit alpha putative	855
p-cluster043589	Protein zk899.2, partially confirmed by transcript evidence	517
p-cluster043633	Hypothetical protein	2643
p-cluster043838	Formin-homology 2 domain-containing protein	1508
p-cluster043873	Mannosyltransferase putative	1301
p-cluster043880	Folate-biopterin transporter (fbt) family	1689
p-cluster044040	Kinetochore protein nuf2	750
p-cluster044045	Hypothetical protein	1618
p-cluster044067	Meiotic cell cortex c-terminal pleckstrin homology	708
p-cluster044207	Dual specificity phosphatase, putative	3049
p-cluster044238	Sulfate transporter n-terminal domain with gly motif	623
p-cluster044303	Hypothetical protein	839
p-cluster044614	Heat shock protein 40/ dnaj domain containing protein	2056
p-cluster044651	Hypothetical protein	1654
p-cluster044658	Hypothetical protein	537
p-cluster044674	Membrane-associated protein in eicosanoid and glutathione metabolism (mapeg)	487
p-cluster044689	Pleiotropic drug resistance proteins (pdr1-15), abc superfamily	556
p-cluster044717	Phosphatidylinositol-4-phosphate 5-kinase and related fyve finger-containing proteins	1872
p-cluster044781	G protein-coupled receptor 89, partial	645
p-cluster044846	Nucleoside diphosphate kinase	875
p-cluster044869	Hypothetical protein	672
p-cluster044923	Hypothetical protein	597
p-cluster045060	Hypothetical protein	1305
p-cluster045071	Sulfate permease (sulp) family	1238
p-cluster045163	Predicted cleavage and polyadenylation specificity factor (cpsf subunit)	1673
p-cluster045208	Serine/threonine phosphatase 2c containing leucine-rich repeats, similar to scn circadian oscillatory protein (scop)	2462
p-cluster045322	Altered inheritance rate of mitochondria protein 38 homolog	516
p-cluster045376	P-type atpase (p-atpase) superfamily	857
p-cluster045389	Subtilisin-like serine protease	403
p-cluster045432	Transmembrane protein	1631
p-cluster045544	Atp-binding cassette (abc) superfamily	508
p-cluster045587	Beta-1,6-n-acetylglucosaminyltransferase, contains wsc domain	1727
p-cluster045605	Spindle assembly abnormal protein 6	1397
p-cluster045607	Hypothetical protein	1510
p-cluster045620	Cdp-alcohol phosphatidyltransferase	555
p-cluster045665	Hypothetical protein	1018
p-cluster045917	Hypothetical protein	817
p-cluster046252	Cysteine protease family c01a	491
p-cluster046287	Hypothetical protein	3918
p-cluster046501	Hypothetical protein	901
p-cluster046528	Transmembrane amino acid transporter protein	1496
p-cluster046535	Zinc finger, c3hc4 type (ring finger)	995
p-cluster046589	Wd40 repeat-containing protein	1442
p-cluster046775	Metallo-beta-lactamase superfamily	1060
p-cluster046812	Whole genome shotgun sequence assembly, scaffold_125, strain mel28	1599
p-cluster046954	Hypothetical protein	778
p-cluster046963	Hypothetical protein	505
p-cluster047196	Alkylated dna repair protein alkblike protein putati	1106
p-cluster047284	Hypothetical protein	2054
p-cluster047323	Long-chain fatty acid transporter	231
p-cluster047434	Cellulose synthase catalytic subunit [udp-forming]	2514
p-cluster047463	Rap/ran gtpase-activating protein	1554
p-cluster047556	Tigr00365: monothiol glutaredoxin, grx4 family	1497
p-cluster047598	Tetratricopeptide repeat	289
p-cluster047632	Ubiquinol-cytochrome c reductase complex 14kd subunit	312
p-cluster047779	Hypothetical protein	2653
p-cluster048004	Endothelin-converting enzyme 1, metalloprotease family m13	1632
p-cluster048078	Vesicle coat complex ap-3, beta subunit	461
p-cluster048168	Membrane trafficking and cell signaling protein hrs, contains vhs and fyve domains	1429
p-cluster048188	Hypothetical protein	415
p-cluster048356	Amino acid-polyamine-organocation (apc) family	461
p-cluster048409	Transmembrane protein, putative	2536
p-cluster048442	Hypothetical protein	2727
p-cluster048644	Folate-biopterin transporter (fbt) family	860
p-cluster048650	Protein kinase putative	390
p-cluster048655	Major facilitator superfamily (mfs)	557
p-cluster048832	Myosin head (motor domain)	1896
p-cluster048992	Glycosyl hydrolases family 6	1053
p-cluster049070	Cytochrome c oxidase copper chaperone (cox17)	279
p-cluster049088	Hypothetical protein	721
p-cluster049129	C2 domain-containing protein	2198
p-cluster049140	Pre-rrna-processing protein esf1	673
p-cluster049218	Rap1-gtpase-activating protein (rap1gap)	1739
p-cluster049335	Root hair defective 3 gtp-binding protein (rhd3)	2382
p-cluster049440	Kelch repeat/btb/poz domain containing protein	352
p-cluster049462	Hypothetical protein	983
p-cluster049499	Inositol-3,4-bisphosphate 4-phosphatase	1825
p-cluster049573	Zinc finger, c3hc4 type (ring finger)	850
p-cluster049765	Cell 5a endo-1,4-betaglucanase	561
p-cluster049774	Hypothetical protein	482
p-cluster049783	Hypothetical protein	1104
p-cluster049825	Ribonuclease p/mrp 40kda subunit isoform 1	1348
p-cluster049880	Conserved oligomeric golgi complex subunit 5 putative	2926
p-cluster049899	26s proteasome subunit 4	1466
p-cluster049994	Rac family serine/threonine-protein kinase	1422
p-cluster050024	Major facilitator superfamily (mfs)	483
p-cluster050160	Aldehyde dehydrogenase	382
p-cluster050168	Phosphatidylinositol phosphatase	4539
p-cluster050198	Transmembrane protein	636
p-cluster050244	Hypothetical protein	734
p-cluster050375	Exosomal 3'-5' exoribonuclease complex, subunit rrp42	892
p-cluster050385	Hypothetical protein	817
p-cluster050419	Vacuolar protein sorting-associated protein 13 family protein	8485
p-cluster050742	Fyve zinc finger family protein	343
p-cluster050749	Rab geranylgeranyl transferase alpha-subunit, insert domain	2755
p-cluster050821	Sumo-activating enzyme (sae)	228
p-cluster050898	Dsrna-specific nuclease dicer and related ribonucleases	2308
p-cluster050909	Cleavage and polyadenylation specificity factor subunit	529
p-cluster050922	Transmembrane protein, putative	2144
p-cluster050953	Hypothetical protein	442
p-cluster050995	P-type atpase (p-atpase) superfamily	866
p-cluster051000	Aminotransferase class v	403
p-cluster051032	Hypothetical protein	536
p-cluster051231	Amino acid-polyamine-organocation (apc) family	361
p-cluster051237	Hypothetical protein	1104
p-cluster051516	Hypothetical protein	851
p-cluster051547	Cg5645 cg5645-pa, partial	944
p-cluster051580	Hypothetical protein	739
p-cluster051671	Phosphatidylinositol-4-phosphate-5-kinase (pi-pipkd10)	2160
p-cluster051736	Phosphatidylinositol-4-phosphate-5-kinase (pi-pipk-d2)	1531
p-cluster051877	Transcription initiation factor tfiid subunit 2	1097
p-cluster051902	Transmembrane protein	524
p-cluster051969	Canalicular multispecific organic anion transporter	1361
p-cluster052023	Arsenite-resistance protein	761
p-cluster052088	Hypothetical protein	297
p-cluster052099	Protein tyrosine kinase	491
p-cluster052300	Nuclear pore complex protein nup155	1629
p-cluster052306	A2l zinc ribbon domain	790
p-cluster052315	Vacuolar protein sorting-associated protein	424
p-cluster052354	Chloroplast pentatricopeptide repeat protein 10	1902
p-cluster052570	Hypothetical protein	522
p-cluster052656	Hypothetical protein	637
p-cluster052926	Hypothetical protein	739
p-cluster052968	Choline/ethanolamine kinase	439
p-cluster053017	Hypothetical protein	2598
p-cluster053018	Cleavage and polyadenylation specificity factor subunit	605
p-cluster053063	Protein cc4.3, confirmed by transcript evidence	288
p-cluster053175	Hypothetical protein	625
p-cluster053231	Hypothetical protein	584
p-cluster053256	Subtilisin-like serine protease	234
p-cluster053259	Hypothetical protein	644
p-cluster053288	Lem3 (ligand-effect modulator 3) family protein	355
p-cluster053313	Ubiquitin ligase e3 alpha	572
p-cluster053394	Hypothetical protein	329
p-cluster053416	Bromodomain and phd finger-containing protein 3	1583
p-cluster053520	Oxidoreductase nad-binding domain	815
p-cluster053637	Predicted protein kinase kkiamre	958
p-cluster053724	Atpase-iib_ca: calcium-translocating p-type atpase, pmca-type	3020
p-cluster053779	Hypothetical protein	1216
p-cluster053940	Nucleotide-sugar transporter	1177
p-cluster054923	Fad-dependent sulfhydryl oxidase/quiescin and related proteins	1326
p-cluster055684	Hypothetical protein	727
p-cluster056095	Gpr7 transmembrane protein putative	1306
p-cluster056096	Phosphotransferase enzyme family	980
p-cluster057139	Poly(a) polymerase and related nucleotidyltransferases	2089
p-cluster058266	Serine protease family s10	588
p-cluster059395	Subtilisin-related protease/vacuolar protease b	1245
p-cluster059761	Hypothetical protein	737
p-cluster060024	Hypothetical protein	1036
p-cluster060121	Hypothetical protein	286
p-cluster060200	Hypothetical protein	504
p-cluster060473	Hypothetical protein	442
p-cluster060474	Hypothetical protein	379
p-cluster060567	Hypothetical protein	474
p-cluster060638	Hypothetical protein	303
p-cluster061120	Hypothetical protein	441
p-cluster061122	Vacuolar protein sortingassociated protein 18 putat	3331
p-cluster061400	Hypothetical protein	589
p-cluster061435	Regulated-snare-like domain	548
p-cluster061560	Hypothetical protein	719
p-cluster061671	Hypothetical protein	539
p-cluster061767	Hypothetical protein	575
p-cluster062375	Acetyltransferase (gnat) family	958
p-cluster062646	Hypothetical protein	948
p-cluster062672	Negative elongation factor, putative	312
p-cluster062696	Hypothetical protein	2248
p-cluster063068	Hypothetical protein	631
p-cluster063075	Hypothetical protein	354
p-cluster063220	Hypothetical protein	457
p-cluster063249	Hypothetical protein	520
p-cluster063253	Hypothetical protein	1669
p-cluster063432	Guanylate-binding protein	1169
p-cluster063895	Fog: transposon-encoded proteins with tya, reverse transcriptase, integrase domains in various combinations	342
p-cluster063997	Predicted coiled-coil domain-containing protein (duf2360)	2584
p-cluster064306	Putative protein methyltransferase involved in meiosis and transcriptional silencing (dot1)	831
p-cluster064326	Hypothetical protein	629
p-cluster064673	Hypothetical protein	708
p-cluster064766	Hypothetical protein	531
p-cluster064921	Hypothetical protein	605
p-cluster064964	Hypothetical protein	785
p-cluster064965	Hypothetical protein	787
p-cluster064988	Hypothetical protein	313
p-cluster065220	Serine protease family s33 putative	2102
p-cluster065509	Hypothetical protein	1019
p-cluster065598	Hypothetical protein	294
p-cluster065610	Hypothetical protein	484
p-cluster065682	Hypothetical protein	413
p-cluster065867	Hypothetical protein	346
p-cluster066276	Hypothetical protein	506
p-cluster066307	Hypothetical protein	728
p-cluster066337	Hypothetical protein	393
p-cluster066638	Hypothetical protein	436
p-cluster067018	Hypothetical protein	559
p-cluster067060	Type iii restriction enzyme, res subunit	1413
p-cluster067084	Hypothetical protein	808
p-cluster067269	Pleiotropic drug resistance proteins (pdr1-15), abc superfamily	213
p-cluster067345	Hypothetical protein	393
p-cluster067351	Vacuolarprocessing enzyme putative	847
p-cluster067413	Hypothetical protein	760
p-cluster067562	Hypothetical protein	1107
p-cluster067622	Hypothetical protein	300
p-cluster067764	Hypothetical protein	530
p-cluster067788	Hypothetical protein	612
p-cluster067851	Hypothetical protein	554
p-cluster067876	Hypothetical protein	716
p-cluster068063	Hypothetical protein	336
p-cluster068303	Small conductance mechanosensitive ion channel (mscs) family	424
p-cluster068436	Hypothetical protein	455
p-cluster068512	Tyrosine kinase specific for activated (gtp-bound) p21cdc42hs	1037
p-cluster068700	Hypothetical protein	671
p-cluster068755	Hypothetical protein	426
p-cluster068764	Hypothetical protein	615
p-cluster068767	Hypothetical protein	401
p-cluster069005	Hypothetical protein	327
p-cluster069211	Hypothetical protein	921
p-cluster069238	Chromatin remodeling protein, contains phd zn-finger	961
p-cluster069372	Putative mutatorlike transposase	2194
p-cluster069692	Hypothetical protein	359
p-cluster069741	Hypothetical protein	358
p-cluster069772	Hypothetical protein	330
p-cluster069798	Protein tyrosine kinase	2027
p-cluster069869	Fog: predicted e3 ubiquitin ligase	838
p-cluster069933	Tyrosine kinase specific for activated (gtp-bound) p21cdc42hs	1049
p-cluster070131	Hypothetical protein	378
p-cluster070133	Hypothetical protein	725
p-cluster070134	Hypothetical protein	415
p-cluster070234	Hypothetical protein	260
p-cluster070525	Mannosyltransferase putative	1367
p-cluster070571	Hypothetical protein	435
p-cluster070763	Hypothetical protein	510
p-cluster070773	Hypothetical protein	330
p-cluster070814	Hypothetical protein	618
p-cluster071045	Upf0171 family protein	1324
p-cluster071058	Hypothetical protein	467
p-cluster071307	Hypothetical protein	370
p-cluster071474	Hypothetical protein	548
p-cluster071475	Hypothetical protein	516
p-cluster071538	Endomembrane protein 70	784
p-cluster071545	Vacuolar-processing enzyme, putative	1535
p-cluster071563	Hypothetical protein	460
p-cluster071566	Hypothetical protein	303
p-cluster071577	Dead/deah box rna helicase putative	1322
p-cluster071623	Hypothetical protein	778
p-cluster071678	Hypothetical protein	824
p-cluster072114	Hypothetical protein	282
p-cluster072204	Hypothetical protein	402
p-cluster072216	Hypothetical protein	372
p-cluster072322	Ferric reductase like transmembrane component	1477
p-cluster072482	Hypothetical protein	334
p-cluster072532	1-acyl-sn-glycerol-3-phosphate acyltransferase	587
p-cluster072546	Hypothetical protein	524
p-cluster072571	Hypothetical protein	360
p-cluster072641	Hypothetical protein	908
p-cluster072736	Hypothetical protein	674
p-cluster072766	Hypothetical protein	1183
p-cluster072801	Hypothetical protein	458
p-cluster072863	Hypothetical protein	796
p-cluster072987	Hypothetical protein	368
p-cluster072988	Hypothetical protein	599
p-cluster073148	Hypothetical protein	411
p-cluster073201	Hypothetical protein	505
p-cluster073205	Hypothetical protein	418
p-cluster073276	Hypothetical protein	557
p-cluster073290	Hypothetical protein	378
p-cluster073291	Hypothetical protein	468
p-cluster073334	Hypothetical protein	356
p-cluster073407	Hypothetical protein	505
p-cluster073457	Hypothetical protein	507
p-cluster073580	Hypothetical protein	855
p-cluster073609	Hypothetical protein	3162
p-cluster073628	Hypothetical protein	285
p-cluster073664	Hypothetical protein	591
p-cluster073739	Hypothetical protein	498
p-cluster073844	Hypothetical protein	597
p-cluster074055	Hypothetical protein	315
p-cluster074161	Hypothetical protein	623
p-cluster074213	Transcription factor containing c2hc type zn finger	1234
p-cluster074277	Ribonuclease t2 family	478
p-cluster074316	Hypothetical protein	306
p-cluster074318	Translation initiation factor 2c (eif-2c) and related proteins	2944
p-cluster074323	Hypothetical protein	351
p-cluster074537	Hypothetical protein	371
p-cluster074618	Metalloprotease family m01	677
p-cluster074632	Inorganic phosphate transporter	580
p-cluster074636	Dna-binding centromere protein b (cenp-b)	2074
p-cluster074773	Hypothetical protein	303
p-cluster074825	Hypothetical protein	4130
p-cluster074844	Predicted sugar kinase	1198
p-cluster075321	Hypothetical protein	1628
p-cluster075451	Hypothetical protein	404
p-cluster075454	Glutamate/leucine/phenylalanine/valine dehydrogenases	3096
p-cluster075493	Hypothetical protein	1207
p-cluster075513	Hypothetical protein	469
p-cluster075545	Hypothetical protein	262
p-cluster075764	Trna uracil-5-methyltransferase and related trna-modifying enzymes	358
p-cluster075851	Rxlr effector candidate precursor, partial	676
p-cluster076522	Folate-biopterin transporter (fbt) family	1736
p-cluster076616	Putative endo-1,3-beta-glucanase	2108
p-cluster076886	Tetratricopeptide repeat protein, putative	3146
p-cluster076894	Hypothetical protein	354
p-cluster076984	Hypothetical protein	477
p-cluster077165	Hypothetical protein	751
p-cluster077329	Calmodulin and related proteins (ef-hand superfamily)	1170
p-cluster077437	Carbohydrate esterase putative	594
p-cluster078057	Hypothetical protein	669
p-cluster078695	Glycosyl hydrolases family 17	921
p-cluster078708	Nadp-dependent isocitrate dehydrogenase	575
p-cluster079464	Hypothetical protein	406
p-cluster080163	Hypothetical protein	519
p-cluster080460	Hypothetical protein	1056
p-cluster080511	Hypothetical protein	1368
p-cluster080957	Hypothetical protein	687
p-cluster081091	Guanine nucleotide exchange factor cytohesin, contains ph and sec7 domains	1141
p-cluster081536	Transmembrane protein putative	899
p-cluster083006	Calcineurinlike phosphoesterase putative	479
p-cluster083934	Hypothetical protein	1621
p-cluster084480	Denn (aex-3) domain-containing protein	2235
p-cluster084886	Glycoside-pentoside-hexuronide (gph):cation symporter family	1081
p-cluster084954	Heat shock protein 101 putative	403
p-cluster085702	Bromodomain and phd finger-containing protein 3.	4696
p-cluster085931	Hypothetical protein	927
p-cluster086223	Tyrosine kinase specific for activated (gtp-bound) p21cdc42hs	2550
p-cluster086323	Mastigonemelike protein putative	2570
p-cluster086407	Hypothetical protein	2315
p-cluster086411	Aldehyde dehydrogenase putative	390
p-cluster086675	Multidrug/oligosaccharidyl-lipid/polysaccharide (mop) flippase superfamily	1215
p-cluster086766	N-acetyl-gamma-glutamyl-phosphate reductase	2222
p-cluster086886	N-terminal tm domain of oligopeptide transport permease c	2411
p-cluster087022	Ferric reductase, nadh/nadph oxidase and related proteins	1724
p-cluster087387	Hypothetical protein	937
p-cluster088094	Protein kinase putative	2138
p-cluster088316	Meiotic cell cortex c-terminal pleckstrin homology	4508
p-cluster088559	Hypothetical protein	564
p-cluster088792	Hypothetical protein	396
p-cluster089079	Peptidase family m20/m25/m40	618
p-cluster089125	Hypothetical protein	1057
p-cluster089160	Hypothetical protein	256
p-cluster089306	Rna polymeraseassociated protein rtf1 putative	918
p-cluster089370	Phosphatidylinositol 4-phosphate 5-kinase (pipk-d12/gpcr-pipk)	2063
p-cluster089484	Hypothetical protein	1236
p-cluster089727	Atp-binding cassette (abc) superfamily	503
p-cluster090187	Hypothetical protein	548
p-cluster090282	Leucine-rich repeat protein	1901
p-cluster090613	Hypothetical protein	711
p-cluster090623	Hypothetical protein	232
p-cluster091291	Cyclic nucleotide-binding domain	3049
p-cluster091481	Hypothetical protein	528
p-cluster092064	Protein tyrosine kinase	889
p-cluster092201	Fkbp-type peptidyl-prolyl cis-trans isomerase	944
p-cluster092441	Hypothetical protein	451
p-cluster092627	Protein required for meiotic chromosome segregation	837
p-cluster092660	Hypothetical protein	655
p-cluster092817	Hypothetical protein	499
p-cluster092874	Endonuclease/exonuclease/phosphatase family	1549
p-cluster093006	2-hydroxymuconic semialdehyde dehydrogenase	933
p-cluster093135	Serine/threonine protein kinase	2286
p-cluster093602	Wd domain, g-beta repeat	1803
p-cluster093632	Hypothetical protein	439
p-cluster093662	Hypothetical protein	1566
p-cluster093916	Hypothetical protein	2329
p-cluster094619	Hypothetical protein	913
p-cluster094661	Cdk9 kinase-activating protein cyclin t	1069
p-cluster094723	Hypothetical protein	268
p-cluster094746	Hypothetical protein	658
p-cluster095066	Protein tyrosine kinase	663
p-cluster095125	Hypothetical protein	1849
p-cluster095227	Hypothetical protein	2259
p-cluster095546	Hypothetical protein	467
p-cluster095793	Hypothetical protein	929
p-cluster095975	Hypothetical protein	951
p-cluster096405	Hypothetical protein	856
p-cluster096587	Hypothetical protein	906
p-cluster096723	Cellulase (glycosyl hydrolase family 5)	1027
p-cluster096829	Serine protease family s33	308
p-cluster097068	Vertebrate mad2 mitotic arrest deficient-like 2 (yeast)	916
p-cluster097256	Hypothetical protein	746
p-cluster097674	Calcium-activated sk potassium channel	781
p-cluster097976	Hypothetical protein	866
p-cluster098423	Adiponutrin and related vesicular transport proteins; predicted alpha/beta hydrolase	1233
p-cluster098845	Glycosyl hydrolases family 6	905
p-cluster099124	Transmembrane amino acid transporter protein	495
p-cluster099492	Alpha/beta hydrolase family	1451
p-cluster100145	Atp-binding cassette (abc) superfamily	1086
p-cluster100207	Hypothetical protein	844
p-cluster100320	Predicted coiled-coil domain-containing protein (duf2360)	2530
p-cluster100332	Atp-binding cassette (abc) superfamily	279
p-cluster100440	Zinc-finger of mitochondrial splicing suppressor 51	2912
p-cluster100533	Hypothetical protein	404
p-cluster100659	Hypothetical protein	322
p-cluster100689	Protein tyrosine kinase	1087
p-cluster100768	Hypothetical protein	1570
p-cluster100919	Hypothetical protein	333
p-cluster100940	Hypothetical protein	294
p-cluster100980	Protein tyrosine kinase	1109
p-cluster101064	Hypothetical protein	730
p-cluster101185	Hypothetical protein	1175
p-cluster101362	Hypothetical protein	928
p-cluster101405	Hypothetical protein	1328
p-cluster101441	Mannosyltransferase putative	314
p-cluster101476	Hypothetical protein	399
p-cluster101567	Hypothetical protein	390
p-cluster101616	Endonuclease/exonuclease/phosphatase domain containing protein	1802
p-cluster101692	Phosphatidylinositol kinase	2948
p-cluster101955	Hypothetical protein	925
p-cluster102009	Hypothetical protein	1509
p-cluster102224	Transmembrane amino acid transporter protein	1516
p-cluster102304	Hypothetical protein	955
p-cluster102525	Sister chromatid cohesion protein dcc1, putative	1323
p-cluster102663	Hypothetical protein	374
p-cluster103396	Kinase a-anchor protein neurobeachin and related beach and wd40 repeat proteins	9808
p-cluster103864	Hypothetical protein	770
p-cluster103879	Transcriptional coactivator caper (rrm superfamily)	5070
p-cluster103939	Hypothetical protein	6733
p-cluster103957	Hypothetical protein	243
p-cluster104364	Ryanodine-inositol 1,4,5-triphosphate receptor ca2 channel (rir-cac) family protein	4343
p-cluster104393	Domain found in dishevelled, egl-10, and pleckstrin	835
p-cluster104522	Hypothetical protein	1886
p-cluster104687	Hypothetical protein	1085
p-cluster104889	Amino acid-polyamine-organocation (apc) family	751
p-cluster105417	Atp/gtp nucleotide-binding protein	1124
p-cluster105458	Hypothetical protein	718
p-cluster105530	Hypothetical protein	619
p-cluster106208	Tyrosine kinase specific for activated (gtp-bound) p21cdc42hs	1274
p-cluster106417	Coenzyme q-binding protein coq10 homolog, mitochondrial	759
p-cluster106446	Major intrinsic protein	489
p-cluster106591	E3 ufm1-protein ligase 1 homolog	1165
p-cluster106824	Hypothetical protein	1477
p-cluster107016	Protein tyrosine kinase	1338
p-cluster107625	Hypothetical protein	926
p-cluster107641	Hypothetical protein	698
p-cluster107736	Hypothetical protein	1000
p-cluster107752	Hypothetical protein	486
p-cluster107905	Cysteine protease family c01a, putative	1617
p-cluster108027	Agc/akt protein kinase, variant 3	1984
p-cluster108374	Hypothetical protein	433
p-cluster108376	Hypothetical protein	318
p-cluster108430	Serine/threonine protein kinase	1066
p-cluster108572	Hypothetical protein	891
p-cluster108816	Dnaj (hsp40) homolog, subfamily c, member 13	4342
p-cluster109111	Hypothetical protein	1335
p-cluster109319	Hypothetical protein	7289
p-cluster109621	Wd domain, g-beta repeat	1290
p-cluster109752	Hypothetical protein	1300
p-cluster110202	Flagellar associated protein	2153
p-cluster110888	Lysophosphatidic acid acyltransferase lpaat and related acyltransferases	1247
p-cluster111079	Hypothetical protein	264
p-cluster111272	Hypothetical protein	818
p-cluster111440	Hypothetical protein	664
p-cluster111471	Ankyrin repeats (many copies)	1650
p-cluster111583	Hypothetical protein	757
p-cluster111646	Hypothetical protein	781
p-cluster111784	Hypothetical protein	922
p-cluster111827	Phosphatidylserine synthase	774
p-cluster111877	Hypothetical protein	568
p-cluster112458	Wd domain, g-beta repeat	1452
p-cluster112871	Tyrosine kinase specific for activated (gtp-bound) p21cdc42hs	1076
p-cluster113011	Hypothetical protein	612
p-cluster113981	Purple (tartrate-resistant) acid phosphatase	656
p-cluster114030	Hypothetical protein	672
p-cluster114214	Snare protein pep12/vam3/syntaxin 7/syntaxin 17	810
p-cluster114625	Equine arteritis virus serine endopeptidase s32	1030
p-cluster114733	Transmembrane protein, putative	934
p-cluster114734	Protein tyrosine kinase	1064
p-cluster114774	Putative lipase essential for disintegration of autophagic bodies inside the vacuole	1620
p-cluster114854	Hypothetical protein	1038
p-cluster115331	Hypothetical protein	415
p-cluster115372	Protein tyrosine kinase	1394
p-cluster115428	Phosphatidylinositol-4-phosphate 5-kinase and related fyve finger-containing proteins	1404
p-cluster115435	Glycosyl hydrolases family 17	643
p-cluster115505	Hypothetical protein	426
p-cluster115611	Hypothetical protein	733
p-cluster116395	Duf563 domain protein	1765
p-cluster116905	Transmembrane amino acid transporter protein	1228
p-cluster117014	Hypothetical protein	369
p-cluster117550	Tyrosine kinase specific for activated (gtp-bound) p21cdc42hs	638
p-cluster117638	Hypothetical protein	405
p-cluster118165	Hypothetical protein	1204
p-cluster118412	Hypothetical protein	755
p-cluster118644	Hypothetical protein	2308
p-cluster118788	Atp-binding cassette (abc) superfamily	1011
p-cluster118851	Protein involved in rrna processing	1077
p-cluster119044	Hect-domain (ubiquitin-transferase)	4630
p-cluster119209	Hypothetical protein	1325
p-cluster119432	Hypothetical protein	4093
p-cluster119807	Meiotic cell cortex c-terminal pleckstrin homology	1456
p-cluster119808	Hypothetical protein	828
p-cluster120388	Hypothetical protein	945
p-cluster120452	Sodium:dicarboxylate symporter family	1586
p-cluster120933	Rasspecific guanine nucleotidereleasing factor putat	2892
p-cluster121021	Atp-dependent clp protease adaptor protein clps	6457
p-cluster121225	N(4)-(beta-n-acetylglucosaminyl)-l-asparaginase	984
p-cluster121625	Hit zinc finger family protein	1372
p-cluster121703	Transcription elongation factor elf1 like	1090
p-cluster121833	Hypothetical protein	655
p-cluster121882	Pleckstrin homology domain	939
p-cluster122164	Calcineurin-like phosphoesterase	1210
p-cluster122503	Hypothetical protein	1143
p-cluster122567	Hypothetical protein	341
p-cluster122569	Hypothetical protein	703
p-cluster122755	Hypothetical protein	1247
p-cluster123107	Hypothetical protein	587
p-cluster123382	Hypothetical protein	729
p-cluster123618	Bzip transcription factor	988
p-cluster123819	Transmembrane protein 198	893
p-cluster123904	Pdz domain (also known as dhr or glgf)	1002
p-cluster123911	Cellulase (glycosyl hydrolase family 5)	1591
p-cluster124290	Hypothetical protein	388
p-cluster124316	Mannosyltransferase putative	1177
p-cluster124338	Hypothetical protein	435
p-cluster124393	Hypothetical protein	633
p-cluster124525	Hypothetical protein	453
p-cluster124530	Hypothetical protein	860
p-cluster125332	Hypothetical protein	1365
p-cluster125333	Mannosyltransferase putative	318
p-cluster125338	Hypothetical protein	398
p-cluster125477	Hypothetical protein	682
p-cluster126667	Armadillo repeatcontaining protein putative	1624
p-cluster127411	Hypothetical protein	312
p-cluster127483	Atp-binding cassette (abc) superfamily	2132
p-cluster127497	Predicted pseudouridylate synthase	866
p-cluster127764	Armadillo/beta-catenin-like repeat	2128
p-cluster127821	Multidrug/pheromone exporter, abc superfamily	1404
p-cluster127850	Hypothetical protein	1378
p-cluster127961	Hypothetical protein	1568
p-cluster128182	Hypothetical protein	366
p-cluster128673	Tyrosine kinase specific for activated (gtp-bound) p21cdc42hs	1118
p-cluster128721	Hypothetical protein	1160
p-cluster128741	Hypothetical protein	989
p-cluster129400	Folate-biopterin transporter (fbt) family	1028
p-cluster129529	Hypothetical protein	1238
p-cluster129985	1,3-beta-glucanosyltransferase	210
p-cluster130200	Hypothetical protein	381
p-cluster130203	Hypothetical protein	333
p-cluster130303	Hypothetical protein	1873
p-cluster130726	Hypothetical protein	1788
p-cluster130891	Transmembrane protein, putative	1313
p-cluster131587	Oxysterol-binding protein	1035
p-cluster131620	Hypothetical protein	294
p-cluster131889	Hypothetical protein	406
p-cluster132121	Myotubularin y_phosphatase-like	3797
p-cluster132329	Cytidylyltransferase family	742
p-cluster132353	Vwa found in terf c terminus	861
p-cluster132374	Predicted coiled-coil domain-containing protein (duf2360)	3704
p-cluster132407	Nitrite reductase [nad(p)h], small subunit	554
p-cluster132602	Transient receptor potential ca2 channel (trp-cc) family protein	4101
p-cluster132816	Mannosyltransferase putative	1497
p-cluster132817	Hypothetical protein	1998
p-cluster133105	Wd domain, g-beta repeat	1069
p-cluster133169	Dna polymerase alpha zinc finger	493
p-cluster133399	Hypothetical protein	919
p-cluster133416	Hypothetical protein	543
p-cluster133594	Fatty acid synthase subunit alpha	6058
p-cluster133895	Hypothetical protein	613
p-cluster133915	Tubulin-specific chaperone c, putative	1422
p-cluster134010	Folate-biopterin transporter (fbt) family	1789
p-cluster134119	Diacylglycerol o-acyltransferase, putative	2517
p-cluster134199	Hypothetical protein	570
p-cluster134363	Inward rectifier potassium channel	1467
p-cluster134781	Bzip transcription factor	886
p-cluster134898	Cellulase (glycosyl hydrolase family 5)	1215
p-cluster135110	Regulator of g protein signaling domain	1311
p-cluster135169	Fibrillins and related proteins containing ca2+-binding egf-like domains	3139
p-cluster135466	Prokaryotic ring finger family 1	1554
p-cluster135544	Hypothetical protein	1489
p-cluster135630	Ca2+-binding protein (centrin/caltractin), ef-hand superfamily protein	3207
p-cluster135767	Hypothetical protein	269
p-cluster135822	Rna recognition motif. (a.k.a. rrm, rbd, or rnp domain)	2040
p-cluster135846	Hypothetical protein	1449
p-cluster135937	Uv radiation resistance protein and autophagy-related subunit 14	1038
p-cluster135966	Predicted signaling-associated protein (contains a pdz domain)	2611
p-cluster136025	Hypothetical protein	629
p-cluster136027	Hypothetical protein	237
p-cluster136068	Hypothetical protein	412
p-cluster136184	Hypothetical protein	777
p-cluster136439	Serine/threonine protein kinase	2039
p-cluster136475	Hypothetical protein	603
p-cluster136914	Hypothetical protein	630
p-cluster136915	Hypothetical protein	708
p-cluster137049	Tyrosine kinase specific for activated (gtp-bound) p21cdc42hs	2511
p-cluster137303	Hypothetical protein	272
p-cluster137497	Pyridoxamine 5'-phosphate oxidase	1481
p-cluster137877	Pre-mrna-splicing factor cwc2, putative	400
p-cluster138098	Creb binding protein/p300 and related taz zn-finger proteins	623
p-cluster138316	Hypothetical protein	2756
p-cluster138403	Hypothetical protein	3095
p-cluster138410	Hypothetical protein	6020
p-cluster138412	Hypothetical protein	1194
p-cluster138456	Hypothetical protein	1380
p-cluster138480	Predicted endo-1,3-beta-glucanase	2197
p-cluster138504	Translocase of outer mitochondrial membrane complex, subunit tom70/tom72	3811
p-cluster138637	Cell 5a endo-1,4-betaglucanase	995
p-cluster138958	Oxysterol binding family protein	2982
p-cluster138978	Hypothetical protein	287
p-cluster138987	Hypothetical protein	367
p-cluster139184	Hypothetical protein	1093
p-cluster139193	Hypothetical protein	498
p-cluster139261	Hypothetical protein	456
p-cluster139533	Ribosomal rna large subunit methyltransferase j	1581
p-cluster140007	Dna polymerase alphaassociated dna helicase a putati	2963
p-cluster140409	Von willebrand factor type a domain containing protein	4608
p-cluster140586	Hypothetical protein	653
p-cluster140644	Hypothetical protein	4403
p-cluster141645	Hypothetical protein	504
p-cluster141747	Phospholipase d active site motif	1360
p-cluster141846	Abc-2 type transporter	560
p-cluster141913	Hypothetical protein	616
p-cluster141989	Hypothetical protein	956
p-cluster142065	Hypothetical protein	585
p-cluster142138	Glycosyltransferase (glcnac)	824
p-cluster142155	Golgi complex component 7 (cog7)	624
p-cluster142658	Vacuolar assembly/sorting protein vps9	660
p-cluster142899	Hypothetical protein	889
p-cluster143181	Hypothetical protein	626
p-cluster143398	Myosinlike protein putative	4597
p-cluster143584	Dolichyldiphosphooligosaccharideprotein glycosylltransferase subunit putative	1294
p-cluster143699	Hypothetical protein	1347
p-cluster143792	Heavy-metal-associated domain	520
p-cluster143835	Protein phosphatase pp2a regulatory subunit b	903
p-cluster143850	Hypothetical protein	270
p-cluster144006	Hypothetical protein	297
p-cluster144291	Histidine phosphatase superfamily (branch 2)	1457
p-cluster144331	Hypothetical protein	249
p-cluster144919	Hypothetical protein	582
p-cluster145191	Hypothetical protein	789
p-cluster145265	Carbohydrate-binding protein	476
p-cluster145719	Hypothetical protein	450
p-cluster146592	Hypothetical protein	1235
p-cluster146639	Non-smc mitotic condensation complex subunit 1	4765
p-cluster146726	Dna repair protein rad50	2341
p-cluster146791	Hypothetical protein	437
p-cluster146813	Neurobeachin-like protein	1409
p-cluster146946	Mediator complex protein	523
p-cluster147209	Atp-binding cassette (abc) superfamily	670
p-cluster147228	Acyltransferase ws/dgat/mgat family protein	1665
p-cluster147243	Rna-binding ran zn-finger protein and related proteins	4146
p-cluster147547	Folate-biopterin transporter (fbt) family	552
p-cluster147632	Hypothetical protein	537
p-cluster147798	Hypothetical protein	465
p-cluster147813	Hypothetical protein	359
p-cluster147851	Phosphatidylinositol 4-phosphate 5-kinase (pipk-d11/gpcr-pipk)	2462
p-cluster148268	Hypothetical protein	517
p-cluster148559	Hypothetical protein	926
p-cluster148697	Phosphopantothenoylcysteine synthetase (ppcs)	2745
p-cluster149038	Pro-apoptotic serine protease nma111-like protein	525
p-cluster149164	Hypothetical protein	1407
p-cluster149188	Aminotransferase class i and ii	633
p-cluster149540	Endonuclease/exonuclease/phosphatase family	1169
p-cluster149807	Hypothetical protein	454
p-cluster149940	Hypothetical protein	1044
p-cluster150190	Ctr copper transporter family	767
p-cluster150369	Glycosyl transferase, group 1 family protein	1425
p-cluster150673	Hypothetical protein	1191
p-cluster150723	Hypothetical protein	910
p-cluster151095	Hypothetical protein	1106
p-cluster151292	Hypothetical protein	463
p-cluster151491	Integrator complex subunit, putative	547
p-cluster151565	Proton-dependent oligopeptide transporter (pot) family	1094
p-cluster151590	Hypothetical protein	448
p-cluster151699	Uracil phosphoribosyltransferase	508
p-cluster151713	Threonine dehydratase catabolic putative	1261
p-cluster151896	Fyve-type zinc finger	590
p-cluster151979	Hypothetical protein	1389
p-cluster152160	Glycosyl hydrolase family 81	631
p-cluster152205	Hypothetical protein	297
p-cluster152241	Hypothetical protein	2023
p-cluster152242	Hypothetical protein	1151
p-cluster152337	Hypothetical protein	442
p-cluster152456	E3 ubiquitin-protein ligase/putative upstream regulatory element binding protein	1637
p-cluster152581	Common central domain of tyrosinase	706
p-cluster152601	Protein kinase, putative	530
p-cluster152978	Sulfate/bicarbonate/oxalate exchanger sat-1 and related transporters (slc26 family)	2146
p-cluster153224	Glycosyl hydrolase family 3 c terminal domain	1337
p-cluster153251	Glycoside hydrolase, putative	1002
p-cluster153352	Hypothetical protein	783
p-cluster153416	Voltage-dependent anion-selective channel protein, putative	516
p-cluster153752	Hypothetical protein	393
p-cluster153902	Hypothetical protein	1145
p-cluster154045	Myristoyl-coa:protein n-myristoyltransferase, n-terminal domain	858
p-cluster154611	Eukaryotic translation initiation factor 3, putative	595
p-cluster154747	Hypothetical protein	1657
p-cluster154794	Vacuolar protein sorting-associated protein 13	8942
p-cluster154866	Hypothetical protein	860
p-cluster154881	Bzip transcription factor	800
p-cluster155016	Helicase conserved c-terminal domain	2735
p-cluster155140	Glucan 1,3-beta-glucosidase	459
p-cluster155281	Trna cytosine-5-methylases and related enzymes of the nol1/nop2/sun superfamily	1393
p-cluster155285	Hypothetical protein	615
p-cluster155337	Hypothetical protein	1428
p-cluster155393	Hypothetical protein	366
p-cluster155537	Vacuolar membraneassociated protein putative	1235
p-cluster155982	Phosphatidylinositol 3 and 4-kinase-like protein	3955
p-cluster156004	Wd40 repeat-containing protein	2432
p-cluster156124	Hypothetical protein	355
p-cluster156147	D-3-phosphoglycerate dehydrogenase, putative	1750
p-cluster156492	Atp-binding cassette (abc) superfamily	724
p-cluster156525	Hypothetical protein	3050
p-cluster156899	Mitogen-activated protein kinase, putative	1357
p-cluster157039	Hypothetical protein	300
p-cluster157222	Hypothetical protein	428
p-cluster157223	Hypothetical protein	1056
p-cluster157286	Mitochondrial protein translocase (mpt) family	751
p-cluster157288	Hypothetical protein	2273
p-cluster157306	Hypothetical protein	3606
p-cluster157337	Hypothetical protein	1565
p-cluster157340	Hypothetical protein	562
p-cluster157571	Hypothetical protein	270
p-cluster157639	Nadh:ubiquinone oxidoreductase, ndufa6/b14 subunit	369
p-cluster157922	Hypothetical protein	2603
p-cluster157945	Adventurous gliding motility protein agmq	1302
p-cluster157968	Hypothetical protein	1492
p-cluster158090	Ubiquitin fusion degradation protein putative	1824
p-cluster158120	Dna helicase, putative	2158
p-cluster159070	Protein kinase, putative	924
p-cluster159254	Chloride channel (clc) family	3223
p-cluster159300	Glycosyl hydrolase family 81	381
p-cluster159592	Nitrogen permease regulator 2	1282
p-cluster159896	Chitin synthase/hyaluronan synthase (glycosyltransferases)	3119
p-cluster160180	Mesenchymal stem cell protein dscd75	678
p-cluster160509	Hypothetical protein	2054
p-cluster161063	Mitochondrial atp synthase b chain precursor (atp-synt_b)	953
p-cluster161268	Eukaryotic aspartyl protease	918
p-cluster161275	Hybrid signal transduction histidine kinase putative	528
p-cluster161513	Alkylated dna repair protein alkb 8 putative	3509
p-cluster161541	Hypothetical protein	1471
p-cluster161597	Hypothetical protein	2608
p-cluster161636	Nuclear pore complex component (sc nup85)	2374
p-cluster161640	Der1-like family, putative	722
p-cluster161706	Phosphatidylinositol-4-phosphate 5 kinase-like protein	1685
p-cluster162103	Hydrolase, acting on acid anhydrides, in phosphorus-containing anhydrides / nucleic acid binding / zinc ion binding	3330
p-cluster162123	Hypothetical protein	290
p-cluster162173	Hypothetical protein	869
p-cluster162239	Armadillo/beta-catenin-like repeat	1626
p-cluster162313	Hypothetical protein	714
p-cluster162582	Hypothetical protein	456
p-cluster162843	Branched-chain amino acid transport system / permease component	932
p-cluster162938	Putative mg2+ and co2+ transporter cord	895
p-cluster163060	Hypothetical protein	1177
p-cluster163315	Hypothetical protein	934
p-cluster163342	Gtpase rab11/ypt3, small g protein superfamily	916
p-cluster163570	Hypothetical protein	1020
p-cluster163710	Hypothetical protein	1578
p-cluster163732	Tat (twin-arginine translocation) pathway signal sequence	1275
p-cluster163919	Hypothetical protein	676
p-cluster164019	Hypothetical protein	453
p-cluster164108	Hypothetical protein	712
p-cluster164641	Mesenchymal stem cell protein dscd75	681
p-cluster164703	Glycerophosphoryl diester phosphodiesterase family	3282
p-cluster164860	Peptidyl-prolyl cis-trans isomerase fkbp4, n-terminally processed	1979
p-cluster164882	Gpi transamidase component, putative	1230
p-cluster164886	Hypothetical protein	1058
p-cluster164925	Hypothetical protein	249
p-cluster165026	Hypothetical protein	1111
p-cluster165061	Rna polymerase-associated protein leo1	1259
p-cluster165077	Regulator of chromosome condensation (rcc1) repeat	1478
p-cluster165085	Otu-like cysteine protease	1458
p-cluster165148	Hypothetical protein	1447
p-cluster165159	Hypothetical protein	729
p-cluster165197	Phosphatidylinositol 3 and 4-kinase-like protein	1405
p-cluster165247	Choline-phosphate cytidylyltransferase b	449
p-cluster165278	Hect e3 ubiquitin ligase, putative	1460
p-cluster165319	Phosphatidylinositol kinase	731
p-cluster165686	Adventurous gliding motility protein agmq	2242
p-cluster165893	Putative cargo transport protein emp24 (p24 protein family)	760
p-cluster166031	Transmembrane protein, putative	1648
p-cluster166073	Transmembrane amino acid transporter protein	1777
p-cluster166130	Secretory protein opel	901
p-cluster166190	Conserved oligomeric golgi complex component 1.	2023
p-cluster166232	Elmo domain-containing protein 1	1289
p-cluster166290	Predicted endo-1,3-beta-glucanase	953
p-cluster166364	Hypothetical protein	813
p-cluster166413	Plasma-membrane choline transporter	1835
p-cluster166577	Ribosomal protein s6 kinase	850
p-cluster166717	Phosphatidylinositol-4-phosphate-5-kinase (pi-pipk-d9/gpcr-pipk)	1864
p-cluster166807	K+/cl- cotransporter kcc1 and related transporters	1756
p-cluster166963	Endothelin-converting enzyme, metalloprotease family m13, putative	1536
p-cluster167147	Pleckstrin homology (ph) domain-containing protein / lipid-binding start domain-containing protein	1565
p-cluster167688	Histidine phosphatase superfamily (branch 2)	617
p-cluster167707	Hypothetical protein	1877
p-cluster167826	Sister chromatid cohesion complex cohesin, subunit stag/irr1/scc3	3084
p-cluster167961	Transcription initiation factor iif, alpha subunit (tfiif-alpha)	1471
p-cluster168015	Spla/ryanodine receptor domain and socs box containing 3	537
p-cluster168050	Fatty acid synthase subunit alpha	2012
p-cluster168187	B-block binding subunit of tfiiic	5363
p-cluster168227	Snare associated golgi protein, putative	742
p-cluster168250	Multiple inositol polyphosphate phosphatase	911
p-cluster168291	Rna recognition motif. (a.k.a. rrm, rbd, or rnp domain)	656
p-cluster168483	Adiponutrin and related vesicular transport proteins; predicted alpha/beta hydrolase	761
p-cluster168504	Thyroid hormone receptor-associated protein complex 240 kda component	1824
p-cluster168511	Resistance-nodulation-cell division (rnd) superfamily	1232
p-cluster168608	Fatty acid synthase subunit alpha	1102
p-cluster168624	Predicted e3 ubiquitin ligase involved in peroxisome organization	1375
p-cluster168815	Ribosomal protein s6 kinase	1158
p-cluster168959	Monovalent cation:proton antiporter-2 (cpa2) family	2050
p-cluster169185	Glutathione s-transferase	309
p-cluster169267	Hypothetical protein	1582
p-cluster169282	Condensin-2 complex subunit d3	2166
p-cluster169358	Glycosyl hydrolases family 17	935
p-cluster169375	Atp-binding cassette (abc) superfamily	535
p-cluster169416	Inactive ubiquitin carboxyl-terminal hydrolase, putative	2499
p-cluster169662	Glycosyl hydrolase family 81	1157
p-cluster169689	Ataxin-10 (spinocerebellar ataxia type 10 protein)	1352
p-cluster170240	Serine protease family s08a	685
p-cluster170501	Dynein light chain 2b	426
p-cluster170549	Ribosomal protein s6 kinase	782
p-cluster170550	Ubiquitin carboxyl-terminal hydrolase	4608
p-cluster170558	Calcineurin-like phosphoesterase	543
p-cluster170819	Potential peroxisomal import complex protein pex10	1844
p-cluster171003	Transmembrane protein	240
p-cluster171016	Transmembrane protein	1487
p-cluster171277	Ribonuclease t2 family	977
p-cluster171508	Sugar fermentation stimulation protein putative	1076
p-cluster171671	Elmo domain-containing protein c	1944
p-cluster171943	Ferric reductase, nadh/nadph oxidase and related proteins	1656
p-cluster172167	Hypothetical protein	1035
p-cluster172231	Hypothetical protein	660
p-cluster172290	Atp/gtp nucleotide-binding protein	646
p-cluster172334	Phosphatidylinositol 4-phosphate 5-kinase (pipk-d12/gpcr-pipk)	912
p-cluster172480	Helicase conserved c-terminal domain	1995
p-cluster172552	Calcineurin-like phosphoesterase	652
p-cluster172607	Signal recognition particle receptor, beta subunit (small g protein superfamily)	1042
p-cluster172714	Hypothetical protein	587
p-cluster172732	Dual specificity phosphatase, catalytic domain	1326
p-cluster172754	Mutator-like transposase	2082
p-cluster172817	Tripeptidyl-peptidase	1441
p-cluster172936	Hypothetical protein	974
p-cluster172984	Fatty acid hydroxylase superfamily	890
p-cluster173298	Transmembrane protein	875
p-cluster173338	Phosphoethanolamine n-methyltransferase	596
p-cluster173352	Hect e3 ubiquitin ligase	2455
p-cluster173420	Checkpoint rad17-rfc complex, rad17/rad24 component	2068
p-cluster173482	Wd repeat and hmg-box dna-binding protein 1	2744
p-cluster173612	Protein tyrosine kinase	987
p-cluster173638	Chitin synthase (chitin-udp-glcnac-transferase)	667
p-cluster173812	Fas apoptotic inhibitory molecule (faim1)	1983
p-cluster173858	Meiotic cell cortex c-terminal pleckstrin homology	2836
p-cluster174062	Calcium-activated chloride channel	1420
p-cluster174109	Transporter, abc superfamily (breast cancer resistance protein)	2331
p-cluster174160	Chloride channel (clc) family	1357
p-cluster174424	Succinate dehydrogenase assembly factor 1 homolog b, mitochondrial	396
p-cluster174480	Lipase domain protein	2430
p-cluster174504	Serine protease family s33, putative	1305
p-cluster174560	Hypothetical protein	822
p-cluster174643	Hypothetical protein	2390
p-cluster175000	Protein tyrosine kinase	1767
p-cluster175269	Beta-glucan synthesis-associated protein (skn1)	1118
p-cluster175307	Ubiquitin conjugation factor e4	1429
p-cluster175700	Ankyrin repeats (many copies)	2629
p-cluster175985	Coiled-coil domain containing protein (duf2052)	536
p-cluster176011	Hypothetical protein	962
p-cluster176068	Beta-1,6-n-acetylglucosaminyltransferase, contains wsc domain	1299
p-cluster176220	Protein containing adaptin n-terminal region	2042
p-cluster176282	Otu ovarian tumor protein-like cysteine protease	1205
p-cluster176377	Splicing endonuclease positive effector sen1	1546
p-cluster176414	Viral a-type inclusion protein repeat	4026
p-cluster176577	Fatty acid synthase subunit alpha	5596
p-cluster176646	Coiled-coil domain-containing protein 167	1059
p-cluster176783	Spindle assembly protein, putative	1961
p-cluster176996	Hypothetical protein	1432
p-cluster177251	Hypothetical protein	1032
p-cluster177602	Ferric reductase, nadh/nadph oxidase and related proteins	2159
p-cluster177654	Serine/threonine-protein phosphatase 4 regulatory subunit	1436
p-cluster177713	Hypothetical protein	1593
p-cluster177859	Whole genome shotgun sequence assembly, scaffold_6, strain mel28	2033
p-cluster177868	Adp-ribosylation factor gtpase-activating protein, putative	544
p-cluster177919	Hypothetical protein	582
p-cluster177932	P-type atpase (p-atpase) superfamily	280
p-cluster178098	Alpha/beta hydrolase fold	1529
p-cluster178102	Pro-kumamolisin, activation domain	2230
p-cluster178142	Hypothetical protein	1552
p-cluster178359	Hypothetical protein	1595
p-cluster178383	1,3-beta-glucan synthase/callose synthase catalytic subunit	4596
p-cluster178448	Myosin heavy chain, skeletal muscle	6287
p-cluster178475	Ubiquitin ligase e3 alpha-i	3190
p-cluster178539	Half transporter abcb family	1664
p-cluster178596	Transcription factor mota, activation domain	670
p-cluster178793	Hypothetical protein	267
p-cluster178836	C2h2-type zinc finger-containing protein	1604
p-cluster178878	Hypothetical protein	351
p-cluster178986	Protein tyrosine kinase	894
p-cluster179009	Hypothetical protein	6487
p-cluster179254	Major facilitator superfamily (mfs)	1062
p-cluster179401	Hypothetical protein	345
p-cluster179509	Hypothetical protein	1316
p-cluster179528	Hypothetical protein	585
p-cluster179538	Hypothetical protein	915
p-cluster179570	Protein kinase domain	906
p-cluster179582	La protein homolog (la ribonucleoprotein)	1586
p-cluster179640	Mth538 tir-like domain (duf1863)	1375
p-cluster179674	Proline synthetase co-transcribed bacterial protein	947
p-cluster180109	Glucan 1,3-beta-glucosidase	455
p-cluster180386	Protein phosphatase 2c/pyruvate dehydrogenase (lipoamide) phosphatase	1173
p-cluster180430	Hypothetical protein	1087
p-cluster180482	Dystonin, gas (growth-arrest-specific protein), and related proteins	1743
p-cluster180511	Atp-binding cassette (abc) superfamily	826
p-cluster180523	Hypothetical protein	744
p-cluster180727	Hypothetical protein	1060
p-cluster180730	D-3-phosphoglycerate dehydrogenase, d-isomer-specific 2-hydroxy acid dehydrogenase superfamily	2952
p-cluster180775	Phosphatidylinositol 3 and 4-kinase-like protein	2868
p-cluster180780	Hypothetical protein	2924
p-cluster180904	Lipid exporter abca1 and related proteins, abc superfamily	6096
p-cluster180981	Regulatory factor x-associated c-terminal binding domain	656
p-cluster181453	Mrna cleavage and polyadenylation factor ii complex, subunit cft2 (cpsf subunit)	1224
p-cluster181473	Transmembrane protein	1000
p-cluster181724	Hypothetical protein	903
p-cluster182070	Transmembrane protein 14	267
p-cluster182139	Plant pec family metallothionein	1983
p-cluster182282	Atp-binding cassette (abc) superfamily	475
p-cluster182307	Hypothetical protein	690
p-cluster182564	Rapamycin-insensitive companion of mtor, middle domain	3851
p-cluster182639	Hypothetical protein	1239
p-cluster182650	Nuclear pore complex, rnup107 component (sc nup84)	3469
p-cluster182688	Fyve-type zinc finger	1812
p-cluster183028	Tetratricopeptide tpr_2 repeat protein	1008
p-cluster183117	Serine/threonine protein kinase putative	1955
p-cluster183158	Tweety transmembrane/cell surface protein	1564
p-cluster183180	Cellulase (glycosyl hydrolase family 5)	1491
p-cluster183185	Hypothetical protein	975
p-cluster183327	Hypothetical protein	2019
p-cluster183334	Ankyrin repeats (many copies)	2912
p-cluster183345	Zinc finger c-x8-c-x5-c-x3-h type (and similar)	1403
p-cluster183349	Malarial early transcribed membrane protein (etramp)	1295
p-cluster183405	Predicted transporter (major facilitator superfamily)	282
p-cluster183474	Zinc finger, c3hc4 type (ring finger)	920
p-cluster183530	Mitochondrial/chloroplast ribosome small subunit component	1329
p-cluster183625	3-isopropylmalate dehydratase large subunit, putative	2157
p-cluster183683	Vacuolar protein sorting-associated protein, putative	2460
p-cluster183767	Adiponutrin and related vesicular transport proteins; predicted alpha/beta hydrolase	750
p-cluster183808	Sodium:dicarboxylate symporter family	1728
p-cluster183815	Hypothetical protein	678
p-cluster183823	Dna polymerase alpha, catalytic subunit	4230
p-cluster183898	Tyrosine kinase specific for activated (gtp-bound) p21cdc42hs	1025
p-cluster183983	Transmembrane protein, putative	1785
p-cluster184037	Subtilisin-like serine protease	264
p-cluster184196	Nucleoside transporter	627
p-cluster184229	Ubiquitin fusion degradation protein	1230
p-cluster184321	Hypothetical protein	936
p-cluster184420	Dysferlin-interacting protein 1	318
p-cluster184449	Rna recognition motif. (a.k.a. rrm, rbd, or rnp domain)	1383
p-cluster184776	Rix1 complex component involved in 60s ribosome maturation	3117
p-cluster184879	Involucrin repeat-containing protein	3919
p-cluster185018	Hypothetical protein	264
p-cluster185084	Mitotic spindle assembly checkpoint protein mad1	1487
p-cluster185133	Programmed cell death 6-interacting protein, putative	2393
p-cluster185184	Integrator complex subunit	1082
p-cluster185598	Vacuolar protein sorting-associated protein	962
p-cluster185780	Guanylate-binding protein, c-terminal domain	2832
p-cluster185811	Amp-binding enzyme c-terminal domain	951
p-cluster185877	Hypothetical protein	1104
p-cluster186330	Mediator of rna polymerase ii transcription subunit 14	777
p-cluster186368	Transmembrane protein 198	873
p-cluster186388	Mediator of rna polymerase ii transcription complex subunit 8	633
p-cluster186395	Phosphatidylserine-specific receptor ptdserr, contains jmjc domain	2986
p-cluster186547	Rna recognition motif. (a.k.a. rrm, rbd, or rnp domain)	899
p-cluster186690	Hypothetical protein	1266
p-cluster186874	Inositol-3,4-bisphosphate 4-phosphatase	285
p-cluster187148	Actin-related protein arp2/3 complex, subunit arpc2	1123
p-cluster187474	N-terminal region of chorein, a tm vesicle-mediated sorter	569
p-cluster187569	Chromodomain-helicase-dna-binding protein	1650
p-cluster187608	Calcium-activated chloride channel	1462
p-cluster187823	Sugar transporter/spinster transmembrane protein	2114
p-cluster187878	Hypothetical protein	1509
p-cluster188013	Amino acid transporter	1111
p-cluster188162	Foie gras liver health family 1	3774
p-cluster188222	Spore coat protein coth	482
p-cluster188296	Dos2-interacting transcription regulator of rna-pol-ii	3417
p-cluster188328	Phox domain-containing protein	846
p-cluster188359	Vesicle-associated membrane protein	249
p-cluster188382	Hypothetical protein	318
p-cluster188397	Reactive mitochondrial oxygen species modulator 1	1753
p-cluster188468	Vacuolar protein sorting-associated protein	1230
p-cluster188483	Hypothetical protein	816
p-cluster188512	Hypothetical protein	847
p-cluster188571	Translation initiation factor 2b, gamma subunit (eif-2bgamma/gcd1)	957
p-cluster188885	Hypothetical protein	1221
p-cluster188926	Hypothetical protein	1097
p-cluster189197	Hypothetical protein	1429
p-cluster189295	Transmembrane protein	1324
p-cluster189345	Adenylate and guanylate cyclase catalytic domain	1977
p-cluster189423	Hypothetical protein	613
p-cluster189469	Novel protein (0610011l14rik)	808
p-cluster189537	Eukaryotic translation initiation factor 2c 2	704
p-cluster189583	Rac family serine/threonine-protein kinase	1785
p-cluster189824	Hypothetical protein	1616
p-cluster189835	Ubiquitin carboxyl-terminal hydrolase	4437
p-cluster189928	Hypothetical protein	429
p-cluster190077	Hypothetical protein	1489
p-cluster190101	Hypothetical protein	516
p-cluster190114	Nuclear pore complex protein, putative	2140
p-cluster190118	Phosphatidyl inositol kinase (pik-b)	710
p-cluster190126	Hypothetical protein	234
p-cluster190135	Mannosyltransferase putative	942
p-cluster190166	Rhogef domain-containing protein	2672
p-cluster190177	Calcium-activated potassium channel subunit alpha-1, putative	2506
p-cluster190260	Hypothetical protein	645
p-cluster190280	Hypothetical protein	255
p-cluster190326	Nuclear transport receptor lgl2 (importin beta superfamily)	1889
p-cluster190372	Hypothetical protein	489
p-cluster190448	Transcription initiation factor tfiid subunit 2	258
p-cluster190472	Dyw family of nucleic acid deaminases	737
p-cluster190541	Hypothetical protein	465
p-cluster190604	Hypothetical protein	1315
p-cluster190655	Hypothetical protein	390
p-cluster190711	Alcohol dehydrogenase transcription factor myb/sant-like	563
p-cluster190961	Hypothetical protein	3401
p-cluster190991	Transcription initiation factor tfiid, subunit bdf1 and related bromodomain proteins	442
p-cluster191032	Serine/threonine protein kinase	484
p-cluster191107	Ferric reductase, nadh/nadph oxidase and related proteins	2767
p-cluster191158	Atp-binding cassette (abc) superfamily	576
p-cluster191165	Hypothetical protein	2095
p-cluster191177	Hypothetical protein	570
p-cluster191410	Phosphatidyl inositol kinase (pik-a)	729
p-cluster191411	Hypothetical protein	494
p-cluster191453	Hypothetical protein	223
p-cluster191605	Hypothetical protein	1466
p-cluster191821	Tyrosine kinase specific for activated (gtp-bound) p21cdc42hs	1066
p-cluster191906	Chromosome 10 open reading frame 97	1778
p-cluster191981	Vacuolar protein sortingassociated protein putative	13731
p-cluster192054	Inhibitor of growth-1 homologue, dng1	442
p-cluster192060	Canalicular multispecific organic anion transporter	3958
p-cluster192095	Common central domain of tyrosinase	1497
p-cluster192206	Glycosyl transferase, group 1 family protein	994
p-cluster192261	Dead/deah box rna helicase	1291
p-cluster192287	General transcription factor iih subunit	1024
p-cluster192289	Cell growth regulatory protein cgr11	585
p-cluster192291	Hypothetical protein	555
p-cluster192584	Zinc transporter ztl1 isoform 2	568
p-cluster192726	Inositol-3,4-bisphosphate 4-phosphatase, putative	3527
p-cluster192954	Hypothetical protein	261
p-cluster193120	Snare associated golgi protein	526
p-cluster193171	Hypothetical protein	448
p-cluster193240	Hypothetical protein	290
p-cluster193414	Syntaxin-binding protein, putative	1938
p-cluster193455	Major facilitator superfamily (mfs)	1155
p-cluster193642	Scp-like extracellular protein	425
p-cluster193763	Hypothetical protein	753
p-cluster193777	Shq1 homolog (s. cerevisiae)	1357
p-cluster194249	Metallo-beta-lactamase superfamily	1352
p-cluster194674	Atp-binding cassette (abc) superfamily	905
p-cluster194971	Receptor expression-enhancing protein 5	1322
p-cluster195041	Helicase superfamily 1 and 2 domain-containing protein	1814
p-cluster195214	Hypothetical protein	463
p-cluster195333	Putative ring finger protein 11 variant 2	583
p-cluster195450	Glycosyl transferases group 1	713
p-cluster195525	Sugar (and other) transporter	974
p-cluster195608	Calcium/calmodulin-dependent protein kinase kinase	1639
p-cluster195680	Agc family protein kinase	297
p-cluster195904	Multidrug resistance protein abc superfamily	546
p-cluster195936	Gastricsin, aspartyl protease family a01a, putative	2253
p-cluster196020	Hypothetical protein	844
p-cluster196101	Major facilitator superfamily (mfs)	317
p-cluster196119	Molecular chaperone (dnaj superfamily)	1491
p-cluster196128	Atp-binding cassette (abc) superfamily	651
p-cluster196143	Hypothetical protein	1123
p-cluster196211	Transmembrane protein 104	1267
p-cluster196213	Atp-binding cassette (abc) superfamily	1449
p-cluster196294	26s proteasome regulatory complex, subunit psmd10	1246
p-cluster196316	Resistance-nodulation-cell division (rnd) superfamily	1106
p-cluster196324	Glyceraldehyde-3-phosphate dehydrogenase	339
p-cluster196472	Type i inositol-3,4-bisphosphate 4-phosphatase	3050
p-cluster196555	Drug/metabolite transporter (dmt) superfamily	401
p-cluster196752	Hypothetical protein	754
p-cluster197082	Eukaryotic translation initiation factor 3 subunit c	507
p-cluster197205	Pleiotropic drug resistance proteins (pdr1-15), abc superfamily	664
p-cluster197246	Hypothetical protein	414
p-cluster197843	Transmembrane protein 144 a	1336
p-cluster197917	D-3-phosphoglycerate dehydrogenase	459
p-cluster198080	Nucleic-acid-binding protein containing zn-ribbon domain (duf2082)	1237
p-cluster198167	Drug/metabolite transporter (dmt) superfamily	264
p-cluster198200	Delta(3,5)-delta(2,4)-dienoyl-coa isomerase	505
p-cluster198455	Signal peptide binding domain	1906
p-cluster198460	Hypothetical protein	677
p-cluster198584	Serine protease family s09x	670
p-cluster199282	Atp-binding cassette (abc) superfamily	473
p-cluster199380	Hypothetical protein	359
p-cluster199436	Pppde putative peptidase domain	538
p-cluster199437	Transcriptional intermediary factor 1 alpha	1480
p-cluster199537	Hypothetical protein	413
p-cluster199720	Hypothetical protein	975
p-cluster199727	Ankyrin repeats (many copies)	492
p-cluster199754	Short chain dehydrogenase	487
p-cluster199799	Hypothetical protein	394
p-cluster199806	Folate-biopterin transporter (fbt) family	666
p-cluster199958	Dolichol-phosphate mannosyltransferase subunit 3 (dpm3)	976
p-cluster200076	Phosphatidic acid-preferring phospholipase a1, contains ddhd domain	1896
p-cluster200177	Hypothetical protein	429
p-cluster200224	Endo-1,3(4)-beta-glucanase	494
p-cluster200462	Glycerol-3-phosphate dehydrogenase, mitochondrial	316
p-cluster200505	Hypothetical protein	705
p-cluster200680	Hypothetical protein	432
p-cluster201073	Hypothetical protein	1329
p-cluster201250	Hect e3 ubiquitin ligase, putative	1420
p-cluster201278	Hypothetical protein	411
p-cluster201323	Hypothetical protein	382
p-cluster201357	Predicted coiled-coil domain-containing protein (duf2360)	3349
p-cluster201358	Hypothetical protein	892
p-cluster201414	Peroxisomal hydratase-dehydrogenase-epimerase	1173
p-cluster201449	Hypothetical protein	1170
p-cluster201464	Hypothetical protein	760
p-cluster201530	Udp-n-acetylglucosamine-peptide n-acetylglucosaminyltransferase	4411
p-cluster201751	Proton-dependent oligopeptide transporter (pot) family	547
p-cluster201770	Hypothetical protein	583
p-cluster201878	Hypothetical protein	243
p-cluster201956	Serine protease family s10	392
p-cluster202078	Cdp-diacylglycerol-glycerol-3-phosphate 3-phosphatidyltransferase	404
p-cluster202093	Multidrug/oligosaccharidyl-lipid/polysaccharide (mop) flippase superfamily	533
p-cluster202178	Transmembrane protein	267
p-cluster202193	Nuclear pore complex protein nup93like protein putat	2847
p-cluster202317	Regulator of g protein signaling domain	3371
p-cluster202364	Eukaryotic translation initiation factor 3	234
p-cluster202375	Transmembrane protein	1960
p-cluster202448	Chromodomainhelicasednabinding protein putative	7044
p-cluster202508	Exosome complex exonuclease mtr3	1451
p-cluster202596	Hypothetical protein	2278
p-cluster202686	Ubiquinone biosynthesis monooxygenase	276
p-cluster202914	Ddb1 and cul4 associated factor 11	1485
p-cluster203025	Exonuclease, putative	2751
p-cluster203059	Cdc45 (cell division cycle 45)-like protein	1798
p-cluster203250	Atp-binding cassette sub-family b member 10, mitochondrial precursor	442
p-cluster203296	Ferric reductase, putative	1422
p-cluster203455	Beta-glucan synthesis-associated protein	513
p-cluster203463	Atp-binding cassette (abc) superfamily	692
p-cluster203476	Geranylgeranyl transferase type-2 subunit alpha	436
p-cluster203689	Pleiotropic drug resistance transporter	425
p-cluster203703	Hypothetical protein	502
p-cluster203730	Atp-binding cassette (abc) superfamily	415
p-cluster203732	Atp-binding cassette (abc) superfamily	425
p-cluster203783	Hypothetical protein	357
p-cluster203822	Atp-binding cassette (abc) superfamily	414
p-cluster203877	Disease resistance protein	904
p-cluster203952	Hypothetical protein	378
p-cluster204173	Atp-binding cassette (abc) superfamily	267
p-cluster204220	Hypothetical protein	372
p-cluster204301	Atp-binding cassette (abc) superfamily	242
p-cluster204314	Hypothetical protein	298
p-cluster204344	Transmembrane protein 198	831
p-cluster204571	Multidrug/oligosaccharidyl-lipid/polysaccharide (mop) flippase superfamily	240
p-cluster204654	Atp-binding cassette (abc) superfamily	224
p-cluster204698	Hypothetical protein	746
p-cluster204833	Hypothetical protein	372
p-cluster204890	Hypothetical protein	385
p-cluster204969	Hypothetical protein	210
p-cluster205018	Cyclophilin type peptidyl-prolyl cis-trans isomerase/cld	638
p-cluster205094	Lysosomal prox carboxypeptidase putative	732
p-cluster205097	Photosystem ii reaction centre m protein (psbm)	1591
p-cluster205275	Transmembrane protein	1027
p-cluster205384	Ankyrin repeat domain protein	522
p-cluster205510	Polymerase (rna) iii (dna directed) polypeptide c (62kd)	1755
p-cluster205660	Rna recognition motif. (a.k.a. rrm, rbd, or rnp domain)	1363
p-cluster205768	Transmembrane protein	488
p-cluster205822	Calcium-activated chloride channel	3027
p-cluster205899	Exonuclease family protein	1387
p-cluster206047	Nucleotidyltransferase domain	1787
p-cluster206371	Dna-binding protein yl1 and related proteins	906
p-cluster206515	Zinc finger, bed-type predicted; hat dimerisation	1824
p-cluster206683	Rrna biogenesis protein rrp5	3009
p-cluster206937	Transmembrane protein, putative	1087
p-cluster207535	Hypothetical protein	413
p-cluster207760	Tpr repeat-containing protein c12orf30, partial	832
p-cluster207851	Common central domain of tyrosinase	1194
p-cluster207888	Hypothetical protein	249
p-cluster207952	Hypothetical protein	363
p-cluster208064	Epidermal retinal dehydrogenase 2	505
p-cluster208272	Hypothetical protein	836
p-cluster208380	Mitochondrial/chloroplast ribosomal protein l22	572
p-cluster208458	Ring zinc finger-containing protein	4427
p-cluster208627	Tyrosine-protein phosphatase oca1	1301
p-cluster208735	Transcription initiation factor iif, small subunit (rap30)	764
p-cluster208862	Checkpoint 9-1-1 complex, hus1 component	543
p-cluster208894	Sh2 motif; alcohol dehydrogenase, zinc-containing; resolvase, rnase h-like fold	4427
p-cluster208958	Rna-binding protein required for biogenesis of the ribosomal 60s subunit	2997
p-cluster209238	Transmembrane amino acid transporter protein	557
p-cluster209438	Conserved coiled/coiled coil protein	2336
p-cluster209703	Run and fyve domain-containing 2 isoform 3	1015
p-cluster209966	Hypothetical protein	569
p-cluster209995	Vacuolar protein sortingassociated protein 8 putative	5377
p-cluster210354	Far (factor arrest) like family member (farl-11)	2332
p-cluster210971	Hypothetical protein	1314
p-cluster211038	Tubulin tyrosine ligase-like family, member 4, partial	1973
p-cluster211119	Phosphoinositol transporter	2284
p-cluster211167	Hypothetical protein	1201
p-cluster211232	Atp-binding cassette (abc) superfamily	630
p-cluster211396	Transporter, abc superfamily (breast cancer resistance protein)	624
p-cluster211402	Snare associated golgi protein	1159
p-cluster211476	Ubiquitin specific peptidase 19 isoform 1	1454
p-cluster211655	Transmembrane amino acid transporter protein	1465
p-cluster211724	Tbc1 domain family member 14 isoform 1	1246
p-cluster211891	Hypothetical protein	429
p-cluster212141	Hypothetical protein	1463
p-cluster212251	Alpha-1,3-mannosyltransferase	1878
p-cluster212337	Neprolysin cd1, peptidase family m13, neutral zinc metallopeptidase	2296
p-cluster212693	Amino acid-polyamine-organocation (apc) family	415
p-cluster213370	Hypothetical protein	1778
p-cluster213566	Ribosomal protein l28	519
p-cluster213601	Late embryogenesis abundant protein	850
p-cluster213608	Protein tyrosine kinase	925
p-cluster213681	H.sapiens btaf1, btaf1 rna polymerase ii, b-tfiid transcription factor-associated, 170kda	5374
p-cluster213758	Hypothetical protein	1738
p-cluster213896	Prolyl 4-hydroxylase alpha subunit	941
p-cluster214016	Vpr (hiv-1) binding protein, isoform 2	1721
p-cluster214290	Receptor-type tyrosine-protein phosphatase, putative	956
p-cluster214769	Hypothetical protein	506
p-cluster214784	Ca2+-binding actin-bundling protein (actinin), alpha chain (ef-hand protein superfamily)	2183
p-cluster215063	Tomosyn and related snare-interacting proteins	2635
p-cluster215122	Phosphatidylinositol 3-phosphate 3-phosphatase myotubularin mtm1	2405
p-cluster215304	Histone chaperone involved in gene silencing	802
p-cluster215574	Endo-1,3;1,4-beta-glucanase	472
p-cluster215916	Cop9 signalosome complex subunit 2 putative	1578
p-cluster215968	Protein kinase, putative	1323
p-cluster215975	Hypothetical protein	809
p-cluster216156	Pdz domain (also known as dhr or glgf)	3537
p-cluster216411	Multidrug/oligosaccharidyl-lipid/polysaccharide (mop) flippase superfamily	538
p-cluster216502	Lysosomal & prostatic acid phosphatases	762
p-cluster216708	Transducin family protein	1419
p-cluster216828	Ubiquitin thioesterase otu1	552
p-cluster216842	Hypothetical protein	455
p-cluster216899	Hypothetical protein	336
p-cluster217115	Hypothetical protein	739
p-cluster217630	Transcriptional activator fosb/c-fos and related bzip transcription factors	1544
p-cluster217753	Atp-binding cassette (abc) superfamily	297
p-cluster217906	Inorganic phosphate transporter	276
p-cluster217968	Atp-binding cassette (abc) superfamily	246
p-cluster218136	Major facilitator superfamily (mfs)	207
p-cluster218274	Atp-binding cassette (abc) superfamily	297
p-cluster218458	Cellulase (glycosyl hydrolase family 5)	1499
p-cluster218731	Hypothetical protein	1349
p-cluster219066	Ankyrin repeat protein mm_0045	3649
p-cluster219451	Casein kinase (serine/threonine/tyrosine protein kinase)	1317
p-cluster219561	Hypothetical protein	646
p-cluster219887	Myotubularinlike protein putative	3067
p-cluster220258	Uroporphyrinogen-iii synthase	700
p-cluster220495	Carbohydrate-binding protein	682
p-cluster220620	Carbohydrate-binding protein	453
p-cluster220839	Protein kinase of the pi-3 kinase family involved in mitotic growth, dna repair and meiotic recombination	9486
p-cluster220845	Exosome complex exonuclease rrp6	381
p-cluster221199	Hypothetical protein	806
p-cluster221583	Hypothetical protein	1121
p-cluster221638	Hypothetical protein	357
p-cluster221831	Fibronectin type iii domain	474
p-cluster221911	Hypothetical protein	1002
p-cluster222023	Predicted member of glycosyl hydrolase family 18	1332
p-cluster222433	Dynein light chain putative	315
p-cluster222632	Putative s-adenosyl-l-methionine-dependent methyltransferase	2222
p-cluster222918	Dynactin subunit p27/ws-3, involved in transport of organelles along microtubules	588
p-cluster223198	Transmembrane amino acid transporter protein	297
p-cluster223644	Transcription initiation factor iib, putative	942
p-cluster223797	Hypothetical protein	866
p-cluster223799	Snare protein pep12/vam3/syntaxin 7/syntaxin 17	701
p-cluster224126	Hypothetical protein	846
p-cluster224137	Zn-finger in ran binding protein and others	1130
p-cluster224143	Iq calmodulin-binding motif	1224
p-cluster224297	Hypothetical protein	312
p-cluster224305	Hypothetical protein	474
p-cluster224316	Fatty acid synthase subunit alpha	2682
p-cluster224457	Hypothetical protein	291
p-cluster224633	Serine protease family s09x	680
p-cluster225565	Sugar transporter/spinster transmembrane protein	1862
p-cluster225710	Hypothetical protein	991
p-cluster225793	Abc-2 type transporter	394
p-cluster226251	Hect-domain (ubiquitin-transferase)	1579
p-cluster226382	Major facilitator superfamily	915
p-cluster226440	Hypothetical protein	351
p-cluster226697	Helix loop helix transcription factor eb	1048
p-cluster226924	Subtilisin-like serine protease	409
p-cluster227032	Transcription initiation factor tfiid subunit 1	651
p-cluster227167	Atp-binding cassette (abc) superfamily	856
p-cluster227226	Sulfate permease (sulp) family	696
p-cluster227862	Hypothetical protein	1218
p-cluster228075	Uncharacterised acr, yage family cog1723	1338
p-cluster228117	B-block binding subunit of tfiiic	5531
p-cluster228504	Predicted endo-1,3-beta-glucanase	231
p-cluster228770	Hypothetical protein	562
p-cluster228791	Transmembrane protein	515
p-cluster228793	Hypothetical protein	435
p-cluster228939	Hypothetical protein	450
p-cluster229332	Respiratory burst oxidase	1914
p-cluster229389	Cellulase (glycosyl hydrolase family 5)	286
p-cluster229831	Hypothetical protein	960
p-cluster230276	Phosphotransferase enzyme family	1602
p-cluster230288	Ricin-type beta-trefoil lectin domain	660
p-cluster230508	Hypothetical protein	1060
p-cluster230666	Hypothetical protein	1432
p-cluster231057	Hypothetical protein	840
p-cluster231211	Protein tyrosine kinase	301
p-cluster231302	Hypothetical protein	1409
p-cluster231836	C2h2 zinc finger protein	1362
p-cluster232297	Hypothetical protein	291
p-cluster232368	Hypothetical protein	827
p-cluster232514	Aldehyde dehydrogenase family	739
p-cluster232599	Hypothetical protein	444
p-cluster232680	Rho gtpase-activating protein gaca	1088
p-cluster232705	Calponin homology (ch) domain	1479
p-cluster232903	Parb-like nuclease domain	532
p-cluster232996	Calponin homology (ch) domain	360
p-cluster233021	Hypothetical protein	282
p-cluster233024	Beach domain-containing protein	726
p-cluster233293	Uv radiation resistance protein and autophagy-related subunit 14	919
p-cluster233499	Hypothetical protein	586
p-cluster233920	Hypothetical protein	899
p-cluster234202	Smp-30/gluconolaconase/lre-like region	1020
p-cluster234573	Rna polymerase ii transcription initiation/nucleotide excision repair factor tfiih, subunit tfb4	888
p-cluster234685	Ubiquitin carboxyl-terminal hydrolase	1307
p-cluster234756	Pdz domain (also known as dhr or glgf)	1387
p-cluster234799	Kazal serine protease inhibitor pbraepi2	980
p-cluster235225	Mitochondrial large subunit ribosomal protein (img2)	480
p-cluster236308	Hypothetical protein	1360
p-cluster236350	Hypothetical protein	682
p-cluster237040	Hypothetical protein	262
p-cluster237148	Hypothetical protein	2208
p-cluster237213	Ankyrin repeats (many copies)	1125
p-cluster237575	Astacin, peptidase m12a family, neutral zinc metallopeptidase, zn-binding site	966
p-cluster238538	Transmembrane amino acid transporter protein	603
p-cluster238562	Hypothetical protein	324
p-cluster239131	Hypothetical protein	877
p-cluster239270	Common central domain of tyrosinase	560
p-cluster239406	Protein tyrosine kinase	1102
p-cluster239593	Adenylate and guanylate cyclase catalytic domain	1744
p-cluster239677	Hypothetical protein	427
p-cluster239974	Hypothetical protein	291
p-cluster240101	Hypothetical protein	1023
p-cluster240105	Prolyl-trna synthetase	646
p-cluster240175	Snare associated golgi protein	579
p-cluster240342	Hypothetical protein	616
p-cluster240429	Hypothetical protein	936
p-cluster240548	Tbp-binding protein, activator of basal transcription (contains rrm motif)	697
p-cluster240806	Mannosyltransferase putative	1328
p-cluster241006	Abc-2 type transporter	490
p-cluster241403	Guanylate-binding protein, n-terminal domain	6042
p-cluster241441	Hypothetical protein	463
p-cluster241722	Hypothetical protein	357
p-cluster241789	B-block binding subunit of tfiiic	686
p-cluster241812	Hypothetical protein	450
p-cluster241873	Hypothetical protein	1198
p-cluster241883	Transmembrane amino acid transporter protein	239
p-cluster242409	Hypothetical protein	309
p-cluster242782	Mitochondrial ribosomal protein subunit l20	958
p-cluster243064	Hypothetical protein	591
p-cluster243065	Proton-dependent oligopeptide transporter (pot) family	582
p-cluster243242	Hypothetical protein	686
p-cluster243252	Hypothetical protein	596
p-cluster243655	Mudr family transposase	802
p-cluster243706	Phosphotransferase enzyme family	642
p-cluster243971	Hypothetical protein	838
p-cluster244019	Protein tyrosine kinase	949
p-cluster244203	Hypothetical protein	409
p-cluster244634	Occlusion-derived virus envelope protein odv-e18	2048
p-cluster245047	Transmembrane protein	987
p-cluster245688	Hypothetical protein	339
p-cluster246073	Hypothetical protein	2615
p-cluster246162	Hypothetical protein	421
p-cluster246221	Hypothetical protein	318
p-cluster246254	Hypothetical protein	584
p-cluster246298	Uncharacterised protein family (upf0233)	626
p-cluster246318	Hypothetical protein	636
p-cluster246324	Hypothetical protein	537
p-cluster246343	Hypothetical protein	384
p-cluster246395	Hypothetical protein	728
p-cluster246454	Hypothetical protein	742
p-cluster246549	Hypothetical protein	1050
p-cluster246591	Hypothetical protein	1005
p-cluster246614	Hypothetical protein	827
p-cluster246624	Cora metal ion transporter (mit) family	522
p-cluster246671	Hypothetical protein	1622
p-cluster246807	Hypothetical protein	544
p-cluster246849	Hypothetical protein	1299
p-cluster246859	Hypothetical protein	276
p-cluster247033	Hypothetical protein	460
p-cluster247140	Type ii (general) secretory pathway (iisp) family	690
p-cluster247141	Hypothetical protein	426
p-cluster247168	Hypothetical protein	216
p-cluster247176	Hypothetical protein	409
p-cluster247246	Hypothetical protein	1286
p-cluster247266	Hypothetical protein	664
p-cluster247305	Hypothetical protein	633
p-cluster247462	Hypothetical protein	1097
p-cluster247574	Bacterial cytochrome ubiquinol oxidase	929
p-cluster247812	Hypothetical protein	418
p-cluster247929	Zinc finger, c3hc4 type (ring finger)	713
p-cluster247962	Sodium:dicarboxylate symporter family	1652
p-cluster247987	Hypoxia induced protein conserved region	552
p-cluster248514	Protein tyrosine kinase	540
p-cluster248562	Hypothetical protein	2568
p-cluster248599	Whole genome shotgun sequence assembly, scaffold_130, strain mel28	593
p-cluster248759	Transmembrane amino acid transporter protein	927
p-cluster248778	Zinc finger, c2h2 type	833
p-cluster249128	Chlamydial polymorphic outer membrane protein repeat	336
p-cluster249179	Major fimbrial subunit protein type iv, fimbrillin, c-terminal	1137
p-cluster249284	Protein tyrosine kinase	799
p-cluster249295	Cathepsin propeptide inhibitor domain (i29)	1076
p-cluster249398	Hypothetical protein	693
p-cluster249403	Major facilitator superfamily (mfs)	1215
p-cluster249450	Hypothetical protein	611
p-cluster250050	Hypothetical protein	285
p-cluster250188	Hypothetical protein	2730
p-cluster250299	Fyve-type zinc finger	1017
p-cluster250515	Nucleotidyltransferase domain	1171
p-cluster250953	Hypothetical protein	969
p-cluster251095	Lmbr-like, integral membrane protein	1604
p-cluster251528	Exosome complex exonuclease rrp6	2288
p-cluster251565	Hypothetical protein	1058
p-cluster251740	2og-fe(ii) oxygenase superfamily	1349
p-cluster252352	Glycophorin-binding protein	1051
p-cluster252396	Pdz domain (also known as dhr or glgf)	1659
p-cluster252398	Pdz domain (also known as dhr or glgf)	659
p-cluster252438	Hypothetical protein	1139
p-cluster253082	Mitogen-activated protein kinase	2725
p-cluster253618	Hypothetical protein	237
p-cluster253853	Snf2 family n-terminal domain	943
p-cluster254585	Common central domain of tyrosinase	645
p-cluster254586	Topoisomerase ii-associated protein pat1	1681
p-cluster254655	Conserved oligomeric golgi complex subunit 6, putative	1758
p-cluster254768	Hypothetical protein	246
p-cluster255167	Tetratricopeptide repeat	1834
p-cluster255288	Hypothetical protein	366
p-cluster255669	Ured urease accessory protein	795
p-cluster256066	Core histone h2a/h2b/h3/h4	502
p-cluster256482	Hypothetical protein	824
p-cluster257060	Hypothetical protein	434
p-cluster257092	Snare protein pep12/vam3/syntaxin 7/syntaxin 17	834
p-cluster257403	Hypothetical protein	273
p-cluster258263	Copine-like protein, putative	1065
p-cluster258351	Biotin holocarboxylase synthetase/biotin-protein ligase	1162
p-cluster258840	Myb-like dna-binding domain	651
p-cluster259056	Hypothetical protein	312
p-cluster260166	Zinc finger, c2h2 type	2489
p-cluster260317	Hypothetical protein	1676
p-cluster260388	Iron-containing outer mitochondrial membrane protein n-terminus	417
p-cluster260529	Trypsin-sensitive surface-exposed protein	996
p-cluster260648	Prerrnaprocessing protein tsr1 putative	2591
p-cluster261105	Hypothetical protein	322
p-cluster261258	Naddependent epimerase/dehydratase putative	2041
p-cluster261726	Dual specificity phosphatase	367
p-cluster261933	Hypothetical protein	1037
p-cluster262505	Hypothetical protein	741
p-cluster262841	Tyrosine kinase specific for activated (gtp-bound) p21cdc42hs	956
p-cluster263211	Gata-type transcription activator, n-terminal	796
p-cluster263274	Hypothetical protein	804
p-cluster263302	Ppr: pentatricopeptide repeat domain	890
p-cluster263416	Hypothetical protein	552
p-cluster263628	Hypothetical protein	334
p-cluster263715	Ferric reductase nad binding domain	1051
p-cluster263777	Heat repeat containing 2	1811
p-cluster264037	Tyrosine kinase specific for activated (gtp-bound) p21cdc42hs	1449
p-cluster264045	Peroxisomal membrane anchor protein (pex14p) conserved region	1030
p-cluster264056	Hypothetical protein	307
p-cluster264100	Ankyrin repeats (many copies)	988
p-cluster264179	Hypothetical protein	252
p-cluster264196	Hypothetical protein	716
p-cluster264334	Sulfate transporter n-terminal domain with gly motif	243
p-cluster264463	Tyrosine kinase specific for activated (gtp-bound) p21cdc42hs	1438
p-cluster264468	Phosphoenolpyruvate phosphomutase	820
p-cluster265074	Hypothetical protein	532
p-cluster265615	Glutamate/aspartate and neutral amino acid transporters	1851
p-cluster265827	Ferric reductase nad binding domain	483
p-cluster266332	Hypothetical protein	489
p-cluster266670	Hypothetical protein	467
p-cluster267255	Phosphotransferase enzyme family	640
p-cluster267601	Tyrosine kinase specific for activated (gtp-bound) p21cdc42hs	989
p-cluster272532	Hypothetical protein	1278
p-cluster273924	Protein tyrosine kinase	426
p-cluster274014	Hypothetical protein	878
p-cluster274040	Hypothetical protein	426
p-cluster275003	Hypothetical protein	2106
p-cluster275641	Tyrosine kinase specific for activated (gtp-bound) p21cdc42hs	1949
p-cluster276949	Acetyl-coa carboxylase, central region	749
p-cluster278492	Cytochrome p450, putative	896
p-cluster279532	Protein tyrosine kinase	359
p-cluster280024	Dual specificity phosphatase, catalytic domain	605
p-cluster280242	Hypothetical protein	237
p-cluster280493	Hypothetical protein	595
p-cluster280529	Hypothetical protein	340
p-cluster280649	Transmembrane amino acid transporter protein	304
p-cluster281591	Calcineurin-like phosphoesterase	1024
p-cluster281838	Beta-glucan synthesis-associated protein (skn1)	1078
p-cluster281914	Beta-glucan synthesis-associated protein (skn1)	344
p-cluster282573	Hypothetical protein	661
p-cluster285921	Hypothetical protein	862
p-cluster287199	Tyrosine kinase specific for activated (gtp-bound) p21cdc42hs	489
p-cluster287466	P-type atpase (p-atpase) superfamily	1102
p-cluster287742	Mannosyltransferase putative	480
p-cluster287751	Mannosyltransferase putative	487
p-cluster288918	Protein tyrosine kinase	437
p-cluster288983	Sulfate transporter n-terminal domain with gly motif	390
p-cluster289788	Hypothetical protein	448
p-cluster290055	Atp-binding cassette (abc) superfamily	396
p-cluster290108	Lung seven transmembrane receptor	620
p-cluster290165	Hypothetical protein	345
p-cluster290188	Hypothetical protein	526
p-cluster290404	Hypothetical protein	500
p-cluster291004	Tyrosine kinase specific for activated (gtp-bound) p21cdc42hs	1041
p-cluster291490	Hypothetical protein	645
p-cluster291493	Hypothetical protein	809
p-cluster291811	Hypothetical protein	550
p-cluster293095	Ubiquitin-like protein	422
p-cluster293306	Nucleolar gtpase/atpase p130	791
p-cluster294167	Phosphatidylinositol-4-phosphate 5-kinase and related fyve finger-containing proteins	662
p-cluster294203	Hypothetical protein	377
p-cluster294405	Hypothetical protein	698
p-cluster295429	Hypothetical protein	1006
p-cluster295745	Tyrosine kinase specific for activated (gtp-bound) p21cdc42hs	270
p-cluster296259	Ubiquitin carboxyl-terminal hydrolase	706
p-cluster297416	Hypothetical protein	1266
p-cluster297741	Hypothetical protein	380
p-cluster298051	Mrna cleavage and polyadenylation factor ii complex, subunit cft1 (cpsf subunit)	1048
p-cluster298263	Extracellular protein sel-1 and related proteins	344
p-cluster298416	Hypothetical protein	393
p-cluster298656	Acetyl-coa carboxylase	898
p-cluster298678	Tyrosine kinase specific for activated (gtp-bound) p21cdc42hs	1035
p-cluster298708	Hypothetical protein	938
p-cluster299102	Phosphatidylinositol-4-phosphate 5-kinase	951
p-cluster299534	Predicted e3 ubiquitin ligase	1628
p-cluster299692	Predicted starch-binding protein	1087
p-cluster300750	Dna-binding centromere protein b (cenp-b)	1328
p-cluster301019	Myosin vii, myosin ixb and related myosins	703
p-cluster301125	Predicted endo-1,3-beta-glucanase	762
p-cluster301373	Ubiquitin c-terminal hydrolase	602
p-cluster301686	Ca2+ sensor (ef-hand superfamily)	1412
p-cluster301947	Hypothetical protein	1904
p-cluster302853	Inward rectifier k+ channel	612
p-cluster303094	Hypothetical protein	522
p-cluster303126	Glycoside-pentoside-hexuronide (gph):cation symporter family	957
p-cluster303135	Hypothetical protein	1063
p-cluster303172	Vacuolar protein sorting-associated protein	814
p-cluster303513	Histone acetyltransferase saga, trrap/tra1 component, pi-3 kinase superfamily	594
p-cluster304074	Hypothetical protein	952
p-cluster305124	Hsp90 co-chaperone cns1 (contains tpr repeats)	498
p-cluster305193	Tyrosine kinase specific for activated (gtp-bound) p21cdc42hs	1230
p-cluster305215	Acetyl-coa carboxylase	687
p-cluster305412	Diacylglycerol kinase	820
p-cluster305454	Hypothetical protein	908
p-cluster305455	Hypothetical protein	936
p-cluster305470	Snare associated golgi protein	726
p-cluster305478	Conserved zn-finger protein	678
p-cluster305531	Hypothetical protein	715
p-cluster305567	Start domain-containing proteins involved in steroidogenesis/phosphatidylcholine transfer	721
p-cluster305640	Translation initiation factor 2c (eif-2c) and related proteins	630
p-cluster305653	Predicted muts-related protein involved in mismatch repair	603
p-cluster305679	Hypothetical protein	643
p-cluster305698	Hypothetical protein	519
p-cluster305809	Protein serine/threonine phosphatase rdgc/ppef, contains stphosphatase and ef-hand domains	814
p-cluster305851	Beta-1,6-n-acetylglucosaminyltransferase, contains wsc domain	1295
p-cluster306083	Glycoside hydrolase putative	957
p-cluster306114	Phospholipase d active site motif	428
p-cluster306178	Serine/threonine protein phosphatase 2a, regulatory subunit	387
p-cluster306391	Hypothetical protein	849
p-cluster306549	Smad anchor for receptor activation	713
p-cluster306665	Inositol polyphosphate 5-phosphatase and related proteins	1377
p-cluster306767	Predicted ubiquitin-protein ligase of the n-recognin family	929
p-cluster306786	Hypothetical protein	1082
p-cluster306788	Vacuolar protein sorting-associated protein	1734
p-cluster306826	Hypothetical protein	261
p-cluster306870	Vacuolar protein sorting-associated protein	2364
p-cluster306914	Hypothetical protein	640
p-cluster307239	Hypothetical protein	666
p-cluster307290	Nucleolar gtpase/atpase p130	1439
p-cluster307315	Hypothetical protein	505
p-cluster307316	Hypothetical protein	1033
p-cluster307446	Hypothetical protein	841
p-cluster307756	Predicted e3 ubiquitin ligase	605
p-cluster307835	Hypothetical protein	1820
p-cluster307948	Huntingtin interacting protein hype	902
p-cluster307954	Transcription initiation factor tfiid, subunit bdf1 and related bromodomain proteins	1678
p-cluster307955	Chromatin remodeling complex wstf-iswi, large subunit (contains heterochromatin localization, phd and bromo domains)	781
p-cluster307988	Hypothetical protein	1364
p-cluster308408	Hypothetical protein	417
p-cluster308659	F-box and leucine-rich repeat protein 2, partial	590
p-cluster309266	Sucrose transporter and related proteins	276
p-cluster309324	Hypothetical protein	267
p-cluster309469	Hypothetical protein	492
p-cluster309554	Hypothetical protein	391
p-cluster310130	Hypothetical protein	342
p-cluster310498	Sucrose transporter and related proteins	274
p-cluster310678	Hypothetical protein	510
p-cluster310863	Hypothetical protein	255
p-cluster311219	Magnesium and cobalt transport protein cora	2789
p-cluster311257	Hypothetical protein	949
p-cluster311995	Hypothetical protein	430
p-cluster312494	Protein tyrosine kinase	410
p-cluster312501	Hypothetical protein	435
p-cluster313001	Hypothetical protein	238
p-cluster314442	Phosphotransferase enzyme family	2910
p-cluster315285	Hypothetical protein	475
p-cluster315400	Hypothetical protein	533
p-cluster315648	Hypothetical protein	332
p-cluster315828	Hypothetical protein	519
p-cluster316070	Hypothetical protein	1810
p-cluster317152	Transcription initiation factor iif, auxiliary subunit	1406
p-cluster317332	Hypothetical protein	2086
p-cluster318080	Protein kinase putative	824
p-cluster319049	Hypothetical protein	673
p-cluster319714	Phosphatidylinositide phosphatase sac1like protein putative	2046
p-cluster320842	Glutamate/aspartate and neutral amino acid transporters	2237
p-cluster320872	Transmembrane protein	394
p-cluster322034	Thioesterase superfamily	978
p-cluster322518	Hypothetical protein	589
p-cluster322778	Rho-class glutathione s-transferase	842
p-cluster322918	Hypothetical protein	1096
p-cluster323082	Folate-biopterin transporter (fbt) family	1843
p-cluster323363	Hypothetical protein	342
p-cluster323418	Tat (twin-arginine translocation) pathway signal sequence	807
p-cluster323759	Hypothetical protein	545
p-cluster323865	Asparaginyl-trna synthetase (mitochondrial)	264
p-cluster323973	Hypothetical protein	369
p-cluster324461	Sugar (and other) transporter	338
p-cluster325516	Ultrahigh sulfur keratin-associated protein	734
p-cluster325610	Dna-binding centromere protein b (cenp-b)	2011
p-cluster325767	Transmembrane protein, putative	2003
p-cluster325857	Folate-biopterin transporter (fbt) family	1686
[truncated: 79 more rows]
